# Supplementary material for: Draft genome sequences for ten strains of Xanthomonas species that have phylogenomic importance
Source: Access Microbiol. 2023 Jul 14;5(7):acmi000532.v3. doi: 10.1099/acmi.0.000532.v3 (PMC10436009; doi:10.1099/acmi.0.000532.v3)
Supplement: Supplementary material 1 [file acmi-5-532.v3-s001.xlsx]

## Sheet: CheckM
Accession number	Taxon	Completeness	Contamination	Strain heterogeneity	Genome size (bp)	# ambiguous bases	# scaffolds	# contigs	N50 (scaffolds)	N50 (contigs)	Mean scaffold length (bp)	Mean contig length (bp)	Longest scaffold (bp)	Longest contig (bp)	GC	GC std (scaffolds > 1kbp)	Coding density	Translation table	# predicted genes	0	1	2	3	4	5+
GCA_905187425.1	X. euroxanthea CPBF 424	99.53	0.17	0	4900930	0	1	1	4900930	4900930	4900930	4900930	4900930	4900930	65.88	0	85.83	11	4034	8	1152	3	0	0	0
GCA_002939705.1	Xanthomonas albilineans CFBP2523	89.26	3.21	0	3684184	117	148	151	168122	168122	24893	24397	369347	369346	63.06	3.49	87.76	11	3181	101	1045	15	1	0	1
GCA_014195785.1	Xanthomonas arboricola CFBP 8591	99.1	0.57	25	4853759	202	18	21	930005	451571	269653	231121	997470	945151	65.71	3.4	85.34	11	4060	23	1136	4	0	0	0
GCA_014195835.1	Xanthomonas arboricola CFBP 8595	99.22	0.67	16.67	4819314	282	19	22	429670	429670	253648	219046	1264460	1264460	65.78	3.24	85.6	11	4015	22	1135	6	0	0	0
GCA_014199075.1	Xanthomonas arboricola F16	99.22	0.27	50	4776640	290	18	21	594984	594984	265368	227445	1220051	1220051	65.75	5.21	85.56	11	3957	22	1139	2	0	0	0
GCA_014199515.1	Xanthomonas arboricola F17	99.22	0.27	50	4778090	291	19	22	557930	435496	251478	217172	963548	963548	65.75	5.2	85.55	11	3958	22	1139	2	0	0	0
GCA_001013475.1	Xanthomonas arboricola pv. juglandis CFBP 2528	99.2	1.02	0	5084477	1101	8	19	1293571	431859	635559	267546	1301316	906770	65.47	0.9	85.97	11	4271	11	1143	9	0	0	0
GCA_017163705.1	Xanthomonas bonasiae FX4	97.16	3.64	0	5383649	0	89	89	123917	123917	60490	60490	652138	652138	68.8	2.91	86.9	11	4437	40	1090	30	3	0	0
GCA_002939755.1	Xanthomonas bromi CFBP1976	99.52	1.49	11.11	4911280	12	223	223	130879	130878	22023	22023	324536	324535	64.01	6.34	84.81	11	4358	8	1146	9	0	0	0
GCA_011761725.1	Xanthomonas campestris 8590	99.17	0.77	20	4913203	195	8	10	956861	626253	614150	491300	2232110	2232110	65.75	4.43	85.58	11	4124	24	1134	5	0	0	0
GCA_020784175.1	Xanthomonas campestris pv. asclepiadis NCPPB 4013	99.64	0.89	0	4933425	0	103	103	77760	77760	47897	47897	228907	228907	65.39	4.16	85.84	11	4219	6	1152	5	0	0	0
GCA_012848175.1	Xanthomonas campestris pv. badrii NEB122	99.79	1.15	0	4955824	0	1	1	4955824	4955824	4955824	4955824	4955824	4955824	65.68	0	86.27	11	4078	6	1148	8	1	0	0
GCA_000007145.1	Xanthomonas campestris pv. campestris ATCC 33913	99.77	0	0	5076188	16	1	1	5076188	5076172	5076188	5076172	5076188	5076172	65.07	0	85.32	11	4292	5	1158	0	0	0	0
GCA_020783755.1	Xanthomonas campestris pv. cannae	97.25	4.24	0	5177429	0	225	225	50836	50836	23010	23010	196370	196370	68.75	3.96	87.39	11	4479	40	1081	41	1	0	0
GCA_020784125.1	Xanthomonas campestris pv. esculenti NCPPB 2190	98.85	0.25	100	4743294	0	22	22	778837	778837	215604	215604	820126	820126	65.71	3.76	85.6	11	3996	24	1138	1	0	0	0
GCA_020783725.1	Xanthomonas campestris pv. nigromaculans NCPPB 1935	99.87	12.92	80.77	5679099	0	430	430	33283	33283	13207	13207	96415	96415	63.94	3.16	85.74	11	5016	5	1039	115	3	1	0
GCA_938743425.1	Xanthomonas campestris pv. nigromaculans NCPPB 1935	99.87	0.81	20	4402356	0	4388	4388	1266	1266	1003	1003	11037	11037	64.28	3.51	99.43	11	4313	5	1153	5	0	0	0
GCA_020783765.1	Xanthomonas campestris pv. parthenii NCPPB 3888	99.85	1.08	0	4939224	0	63	63	200732	200732	78400	78400	285978	285978	65.64	6.85	85.94	11	4104	5	1149	8	1	0	0
GCA_025666215.1	Xanthomonas campestris pv. phormiicola CFBP 8444	97.42	4.87	3.64	5314063	0	1	1	5314063	5314063	5314063	5314063	5314063	5314063	68.64	0	87.1	11	4382	40	1070	52	1	0	0
GCA_020783715.1	Xanthomonas campestris pv. phormiicola NCPPB 2983	97.36	4.84	1.85	5271828	0	80	80	124604	124604	65897	65897	270583	270583	68.66	3.69	87.15	11	4394	41	1070	51	1	0	0
GCA_020783815.1	Xanthomonas campestris pv. zinniae NCPPB 2439	99.84	1.12	20	5098330	0	46	46	216580	216580	110833	110833	896454	896454	65.4	3.77	85.22	11	4283	5	1153	5	0	0	0
GCA_000802365.1	Xanthomonas cannabis pv. cannabis NCPPB 2877	98.95	1.4	16.67	4756730	0	257	257	38306	38306	18508	18508	102531	102531	65.78	3.26	85.63	11	4090	24	1129	9	1	0	0
GCA_000764855.1	Xanthomonas cannabis pv. phaseoli Nyagatare	99.72	0.86	20	4885384	180	91	109	101745	101745	53685	44818	258471	258076	65.68	2.47	85.32	11	4111	6	1152	5	0	0	0
GCA_020880755.1	Xanthomonas cannabis Xcz13	98.97	0.17	0	4706139	0	122	122	72657	72657	38574	38574	262244	262244	65.75	3.2	85.85	11	3937	23	1138	2	0	0	0
GCA_000454545.1	Xanthomonas cassavae CFBP 4642	99.69	0.7	0	5270756	7959	7	83	5197712	158379	752965	63407	5197712	425007	65.23	3.68	84.77	11	4682	4	1153	6	0	0	0
GCA_002019225.1	Xanthomonas cissicola LMG21719	99.19	0.62	0	5254103	0	313	313	46611	46611	16786	16786	183982	183982	64.48	4.72	85.79	11	4679	10	1150	3	0	0	0
GCA_002018575.1	Xanthomonas citri pv. citri LMG9322	98.72	1.55	9.09	5141632	0	206	206	84312	84312	24959	24959	366657	366657	64.64	4.79	85.73	11	4456	14	1138	11	0	0	0
GCA_002939785.1	Xanthomonas codiaei	99.81	0.81	0	5043310	10	110	110	134676	134675	45848	45848	358197	358197	66.03	4.74	85.57	11	4247	5	1153	5	0	0	0
GCA_002939885.1	Xanthomonas cucurbitae CFBP2542	99.02	1.28	9.09	4424197	117	181	185	105102	105101	24443	23913	263151	263151	65.44	5.56	86.89	11	3757	8	1151	2	1	1	0
GCA_002939865.1	Xanthomonas dyei CFBP7245	99.89	0.94	11.11	5314178	40	152	153	112759	112758	34961	34732	583700	583700	64.28	4.85	84.75	11	4466	4	1152	6	1	0	0
GCA_003363885.1	Xanthomonas dyei PLY_1	99.05	0.83	0	5236082	514	11	15	2821329	1126585	476007	349037	2821329	1841474	64.16	11.45	83.79	11	4363	23	1134	6	0	0	0
GCA_003363875.1	Xanthomonas dyei PLY_2	99.2	0.87	0	5259206	1824	3	8	4634614	1146950	1753068	657172	4634614	1500162	64.29	0.5	84.09	11	4367	25	1131	6	1	0	0
GCA_020783675.1	Xanthomonas dyei pv. eucalypti NCPPB 2337	99.89	0.58	0	5236141	0	61	61	156676	156676	85838	85838	356847	356847	64.4	4.39	84.91	11	4349	4	1155	3	1	0	0
GCA_900476395.1	Xanthomonas euroxanthea CPBF 424	99.53	0.17	0	4896146	27	10	10	1029447	1029427	489614	489611	1600181	1600179	65.89	3.22	85.91	11	4040	8	1152	3	0	0	0
GCA_905367725.1	Xanthomonas euroxanthea CPBF 761	99.1	0.61	0	4853125	0	1	1	4853125	4853125	4853125	4853125	4853125	4853125	65.92	0	85.54	11	4004	22	1135	6	0	0	0
GCA_905367735.1	Xanthomonas euroxanthea CPBF 766	99.35	0.32	0	4806525	0	1	1	4806525	4806525	4806525	4806525	4806525	4806525	66.08	0	85.76	11	3994	7	1152	4	0	0	0
GCA_001401555.1	Xanthomonas euvesicatoria	96.98	3.45	63.41	5037373	0	1491	1491	9186	9186	3378	3378	42983	42983	64.68	3.21	85.89	11	5342	32	1092	38	1	0	0
GCA_001642575.1	Xanthomonas floridensis WHRI 8848	99.35	0.34	0	5254357	0	58	58	150157	150157	90592	90592	342870	342870	65.37	4.22	84.62	11	4423	21	1137	5	0	0	0
GCA_900380235.1	Xanthomonas fragariae PD 885	99.76	0.5	0	3967798	550	315	329	25808	25701	12596	12058	77575	77575	62.08	5.48	84.48	11	3734	7	1154	2	0	0	0
GCA_000192065.2	Xanthomonas hortorum ATCC 19865	98.96	8.27	88.98	5528124	1	552	552	22686	22686	10014	10014	88536	88536	63.68	3.04	84.9	11	5099	13	1102	38	6	1	3
GCA_021352995.1	Xanthomonas hortorum pv. cynarae CFBP 4188	99.89	1.63	42.86	5407398	505	472	485	129044	124310	11456	11148	229381	229381	63.4	6.51	85.24	11	4896	4	1147	11	1	0	0
GCA_003064105.1	Xanthomonas hortorum pv. hederae WHRI 7744	99.6	3.36	2.7	5523779	103	443	444	41610	41610	12469	12440	152295	152295	63.62	4.93	85.54	11	5066	7	1123	31	2	0	0
GCA_021353095.1	Xanthomonas hortorum pv. pelargonii	99.84	0.66	0	5236875	277	95	98	128949	119558	55125	53434	368135	257944	63.76	4.94	86.02	11	4444	5	1154	3	1	0	0
GCA_009769165.1	Xanthomonas hyacinthi CFBP 1156	96.5	3.55	0	4963026	0	2	2	4918645	4918645	2481513	2481513	4918645	4918645	68.03	4.06	86.68	11	4199	30	1101	29	3	0	0
GCA_022669045.1	Xanthomonas indica PPL560	97.31	3.23	0	4796677	0	29	29	262450	262450	165402	165402	582077	582077	69.47	3.04	87.07	11	3976	39	1096	27	0	1	0
GCA_009192945.1	Xanthomonas maliensis LMG 27592	97.44	2.21	0	5196983	0	141	141	77591	77591	36858	36858	265116	265116	66.18	2.94	88.5	11	4325	36	1105	22	0	0	0
GCA_900018785.1	Xanthomonas massiliensis SN8	81.39	2.34	0	3689702	1	7	7	1278062	1278061	527100	527100	1618547	1618547	70.52	4.35	88.07	11	3139	176	959	25	3	0	0
GCA_020783655.1	Xanthomonas melonis	98.97	0.7	0	4675418	0	35	35	240150	240150	133583	133583	418558	418558	66.12	3.6	86.72	11	3918	23	1135	4	1	0	0
GCA_001660815.1	Xanthomonas nasturtii WHRI 8853	99.83	0.85	0	4873681	2	89	89	101995	101995	54760	54760	193439	193439	64.47	3.71	85.37	11	4179	6	1150	7	0	0	0
GCA_004136375.1	Xanthomonas oryzae pv. oryzae ICMP3125	99.62	0.37	0	4990672	0	1	1	4990672	4990672	4990672	4990672	4990672	4990672	63.69	0	85.44	11	4762	6	1155	2	0	0	0
GCA_013112235.1	Xanthomonas perforans DSM 18975	99.89	0.11	0	5034532	0	3	3	4914073	4914073	1678177	1678177	4914073	4914073	64.91	1.62	85.97	11	4225	4	1156	3	0	0	0
GCA_022749655.1	Xanthomonas phaseoli pv. phaseoli ATCC 49119	96.88	1.9	23.08	5333767	0	3	3	5189418	5189418	1777922	1777922	5189418	5189418	64.82	2.81	83.19	11	5239	44	1111	7	0	1	0
GCA_001010415.1	Xanthomonas pisi DSM 18956	78.57	0.44	0	4253478	28	345	345	66696	66696	12328	12328	191614	191612	64.72	5.08	84.49	11	3639	266	893	4	0	0	0
GCA_002940065.1	Xanthomonas populi CFBP1817	98.44	0.88	0	4338173	222	407	410	27124	25166	10658	10580	89355	89354	63.31	3.01	83.51	11	4346	17	1138	8	0	0	0
GCA_002846205.1	Xanthomonas prunicola CFBP 8353	99.89	0.58	12.5	5318553	6	95	95	767534	767533	55984	55984	1428588	1428588	63.97	7.87	86.3	11	4394	4	1151	8	0	0	0
GCA_900143175.1	Xanthomonas retroflexus isolate 1	90.46	5.32	1.89	4655568	0	32	32	259901	259901	145486	145486	731754	731754	66.3	2.64	89.23	11	4217	88	1032	38	5	0	0
GCA_002940085.1	Xanthomonas sacchari CFBP4641	97.22	3.78	0	4918229	6	57	57	222197	222197	86284	86284	482729	482728	69.06	2.82	87.5	11	4101	40	1093	27	3	0	0
GCA_008119715.1	Xanthomonas sontii	94.5	4.12	6.67	4820760	0	332	332	32708	32708	14520	14520	115505	115505	68.98	2.99	86.81	11	4123	77	1050	35	0	0	1
GCA_025666195.1	Xanthomonas sp. CFBP 8443	96.2	3.43	0	5238480	0	1	1	5238480	5238480	5238480	5238480	5238480	5238480	68.96	0	86.62	11	4251	49	1086	24	4	0	0
GCA_025666235.1	Xanthomonas sp. CFBP 8445	97.29	3.18	0	4869984	0	1	1	4869984	4869984	4869984	4869984	4869984	4869984	69.25	0	86.95	11	4092	40	1094	28	1	0	0
GCA_903989455.1	Xanthomonas sp. CPBF 367	99.1	0.07	0	4968459	0	2	2	4923218	4923218	2484229	2484229	4923218	4923218	65.81	3.99	85.79	11	4085	22	1139	2	0	0	0
GCA_905142475.1	Xanthomonas sp. LMG 31884	99.52	1.71	5.88	5578501	0	5	5	5359476	5359476	1115700	1115700	5359476	5359476	63.6	3.46	85.53	11	4712	6	1146	8	3	0	0
GCA_020783795.1	Xanthomonas sp. NCPPB 1067	98.97	0.37	0	4796217	0	72	72	131010	131010	66614	66614	401304	401304	66	5.4	86.35	11	4068	23	1138	2	0	0	0
GCA_001043115.1	Xanthomonas sp. NCPPB 1128	97.29	3.73	0	4950425	0	71	71	107247	107247	69724	69724	475671	475671	68.89	2.77	86.71	11	4165	38	1090	34	1	0	0
GCA_014836395.1	Xanthomonas surreyensis	97.12	3.88	0	5377401	1540	35	72	384574	139319	153640	74664	644229	454127	68.81	3.08	86.68	11	4422	40	1085	35	3	0	0
GCA_014236795.1	Xanthomonas theicola CFBP 4691	94.95	3.2	2.5	4785596	0	2	2	4744641	4744641	2392798	2392798	4744641	4744641	68.17	1.79	84.23	11	4469	45	1090	22	6	0	0
GCA_020880735.1	Xanthomonas translucens pv. translucens ATCC 19319	96.83	3.01	0	4519431	0	500	500	15030	15030	9038	9038	79489	79489	67.78	3.55	86.57	11	4045	33	1104	25	1	0	0
GCA_000772705.2	Xanthomonas vasicola NCPPB 2417	99.87	0.75	11.11	4923717	0	96	96	125807	125807	51288	51288	295643	295643	63.32	3.45	84.91	11	4373	5	1149	9	0	0	0
GCA_001908725.1	Xanthomonas vesicatoria ATCC 35937 LMG911	99.89	1.91	0	5349905	0	3	3	5110163	5110163	1783301	1783301	5110163	5110163	64.06	3.15	84.86	11	4580	4	1142	16	1	0	0
Supplementary Table S1. Genome assembly quality statistics calculated with CheckM version 1.2.2 and the 1163 'Xanthomonas' genus markers.
