# Supplementary material for: Draft genome sequences for ten strains of Xanthomonas species that have phylogenomic importance
Source: Access Microbiol. 2023 Jul 14;5(7):acmi000532.v3. doi: 10.1099/acmi.0.000532.v3 (PMC10436009; doi:10.1099/acmi.0.000532.v3)
Supplement: Supplementary material 2 [file acmi-5-532.v3-s002.xlsx]

## Sheet: ANI
query genome	reference genome	ANI value	count of bidirectional fragment mappings	total query fragments
X. albilineans CFBP2523 T	X. albilineans CFBP2523 T	100	1176	1177
X. albilineans CFBP2523 T	X. indica PPL560 T	84.5476	889	1177
X. albilineans CFBP2523 T	Xanthomonas sp. NCPPB 1128	84.4947	884	1177
X. albilineans CFBP2523 T	X. sontii PPL1 T	84.4429	818	1177
X. albilineans CFBP2523 T	X. campestris pv. cannae NCPPB 4345 PT	84.4164	857	1177
X. albilineans CFBP2523 T	X. sacchari CFBP4641 T	84.4077	900	1177
X. albilineans CFBP2523 T	Xanthomonas campestris pv. phormiicola CFBP 8444 PT	83.9954	881	1177
X. albilineans CFBP2523 T	X. campestris pv. phormiicola NCPPB 2983 Slc6 PT	83.9632	885	1177
X. albilineans CFBP2523 T	X. bonasiae FX4 T	83.8845	877	1177
X. albilineans CFBP2523 T	Xanthomonas sp. CFBP 8443	83.8703	840	1177
X. albilineans CFBP2523 T	X. surreyensis Sa3BUA13 T	83.8489	890	1177
X. albilineans CFBP2523 T	X. hyacinthi CFBP 1156 T	83.7758	839	1177
X. albilineans CFBP2523 T	X. translucens ATCC 19319 T	83.728	757	1177
X. albilineans CFBP2523 T	X. theicola CFBP 4691 T	83.2397	830	1177
X. albilineans CFBP2523 T	X. euroxanthea CPBF 761	80.4186	646	1177
X. albilineans CFBP2523 T	X. euroxanthea CPBF 424 T	80.4038	652	1177
X. albilineans CFBP2523 T	X. euroxanthea 1	80.3248	654	1177
X. albilineans CFBP2523 T	X. campestris pv. parthenii NCPPB 3888 Slc4 PT	80.3221	640	1177
X. albilineans CFBP2523 T	X. euroxanthea CPBF 766	80.3001	657	1177
X. albilineans CFBP2523 T	X. arboricola CFBP 2528 T	80.2981	657	1177
X. albilineans CFBP2523 T	X. sp. NCPPB 1067 Slc3	80.2957	609	1177
X. albilineans CFBP2523 T	X. codiaei CFBP 4690	80.247	674	1177
X. albilineans CFBP2523 T	X. melonis NCPPB 3434	80.221	630	1177
X. albilineans CFBP2523 T	Xanthomonas campestris pv. badrii NEB122 PT	80.2207	654	1177
X. albilineans CFBP2523 T	Xanthomonas cannabis CFBP 8591	80.191	613	1177
X. albilineans CFBP2523 T	X. campestris pv. esculenti NCPPB 2190 Slc1 PT	80.1703	614	1177
X. albilineans CFBP2523 T	X. campestris pv. asclepiadis NCPPB 4013 PT	80.1655	640	1177
X. albilineans CFBP2523 T	Xanthomonas cannabis F16	80.1635	626	1177
X. albilineans CFBP2523 T	X. cassavae CFBP 4642 T	80.1613	645	1177
X. albilineans CFBP2523 T	X. pisi DSM 18956 T	80.1395	521	1177
X. albilineans CFBP2523 T	Xanthomonas cannabis F17	80.1251	624	1177
X. albilineans CFBP2523 T	Xanthomonas cannabis 8590	80.0876	633	1177
X. albilineans CFBP2523 T	X. massiliensis SN8 T	80.0789	528	1177
X. albilineans CFBP2523 T	Xanthomonas cannabis pv. phaseoli PT	80.0611	614	1177
X. albilineans CFBP2523 T	X. cucurbitae CFBP2542 T	80.0432	624	1177
X. albilineans CFBP2523 T	Xanthomonas cannabis Xcz13	80.041	631	1177
X. albilineans CFBP2523 T	Xanthomonas cannabis CFBP 8595	80.0276	640	1177
X. albilineans CFBP2523 T	X. floridensis WHRI 8848 T	80.0187	634	1177
X. albilineans CFBP2523 T	X. campestris pv. zinniae NCPPB 2439 Slc1 PT	79.9941	611	1177
X. albilineans CFBP2523 T	X. cannabis NCPPB 2877 T PT	79.9812	609	1177
X. albilineans CFBP2523 T	X. gardneri ATCC 19865 T	79.9528	602	1177
X. albilineans CFBP2523 T	X. bromi CFBP1976 T	79.9338	601	1177
X. albilineans CFBP2523 T	X. hortorum pv. cynarae CFBP 4188 PT	79.9246	639	1177
X. albilineans CFBP2523 T	X. campestris pv. nigromaculans NCPPB 1935 PT	79.9216	616	1177
X. albilineans CFBP2523 T	X. campestris pv. campestris ATCC 33913 T PT	79.91	638	1177
X. albilineans CFBP2523 T	X. hortorum pv. hederae NCPPB 939 T PT	79.9022	602	1177
X. albilineans CFBP2523 T	X. hydrangea LMG 31884 T	79.8867	644	1177
X. albilineans CFBP2523 T	X. maliensis LMG 27592 T	79.8796	648	1177
X. albilineans CFBP2523 T	Xanthomonas hortorum pv. pelargonii CFBP 2533 PT	79.8777	636	1177
X. albilineans CFBP2523 T	X. perforans DSM 18975 T	79.86	615	1177
X. albilineans CFBP2523 T	X. nasturtii WHRI 8853 T	79.8552	605	1177
X. albilineans CFBP2523 T	X. dyei pv. eucalypti NCPPB 2337 Slc2 PT	79.8514	645	1177
X. albilineans CFBP2523 T	X. phaseoli ATCC 49119 T	79.8408	634	1177
X. albilineans CFBP2523 T	X. euvesicatoria pv. euvesicatoria LMG 27970 T PT	79.8199	487	1177
X. albilineans CFBP2523 T	X. dyei CFBP 7245 T	79.7545	645	1177
X. albilineans CFBP2523 T	X. citri pv. citri LMG 9322 T PT	79.7494	611	1177
X. albilineans CFBP2523 T	X. dyei PLY 1	79.7476	625	1177
X. albilineans CFBP2523 T	X. cissicola LMG 21719 T	79.7222	602	1177
X. albilineans CFBP2523 T	X. vesicatoria ATCC 35937 T	79.7218	603	1177
X. albilineans CFBP2523 T	X. oryzae ICMP3125 T	79.7063	600	1177
X. albilineans CFBP2523 T	X. prunicola CFBP 8353 T	79.6905	624	1177
X. albilineans CFBP2523 T	X. dyei PLY 2	79.6835	628	1177
X. albilineans CFBP2523 T	X. vasicola NCPPB 2417 T	79.6559	600	1177
X. albilineans CFBP2523 T	X. retroflexus Sp953	79.5763	556	1177
X. albilineans CFBP2523 T	X. populi CFBP1817 T	79.518	547	1177
X. albilineans CFBP2523 T	X. fragariae PD 885 T	79.249	520	1177
X. arboricola CFBP 2528 T	X. arboricola CFBP 2528 T	100	1690	1691
X. arboricola CFBP 2528 T	X. campestris pv. asclepiadis NCPPB 4013 PT	93.8428	1400	1691
X. arboricola CFBP 2528 T	X. euroxanthea CPBF 424 T	93.4135	1432	1691
X. arboricola CFBP 2528 T	X. euroxanthea 1	93.4016	1417	1691
X. arboricola CFBP 2528 T	X. euroxanthea CPBF 766	93.3998	1431	1691
X. arboricola CFBP 2528 T	X. euroxanthea CPBF 761	93.3918	1438	1691
X. arboricola CFBP 2528 T	X. hydrangea LMG 31884 T	90.5363	1442	1691
X. arboricola CFBP 2528 T	X. hortorum pv. cynarae CFBP 4188 PT	90.1767	1372	1691
X. arboricola CFBP 2528 T	X. hortorum pv. hederae NCPPB 939 T PT	90.1495	1339	1691
X. arboricola CFBP 2528 T	Xanthomonas hortorum pv. pelargonii CFBP 2533 PT	90.1294	1387	1691
X. arboricola CFBP 2528 T	X. gardneri ATCC 19865 T	90.1181	1309	1691
X. arboricola CFBP 2528 T	X. campestris pv. nigromaculans NCPPB 1935 PT	90.0814	1330	1691
X. arboricola CFBP 2528 T	X. populi CFBP1817 T	88.7625	1094	1691
X. arboricola CFBP 2528 T	X. pisi DSM 18956 T	88.5593	1026	1691
X. arboricola CFBP 2528 T	Xanthomonas cannabis Xcz13	88.3395	1296	1691
X. arboricola CFBP 2528 T	X. nasturtii WHRI 8853 T	88.3174	1310	1691
X. arboricola CFBP 2528 T	X. cannabis NCPPB 2877 T PT	88.1754	1253	1691
X. arboricola CFBP 2528 T	X. cassavae CFBP 4642 T	88.1433	1310	1691
X. arboricola CFBP 2528 T	Xanthomonas cannabis F17	88.0702	1328	1691
X. arboricola CFBP 2528 T	Xanthomonas cannabis F16	88.07	1337	1691
X. arboricola CFBP 2528 T	X. campestris pv. esculenti NCPPB 2190 Slc1 PT	88.0303	1340	1691
X. arboricola CFBP 2528 T	Xanthomonas cannabis 8590	88.0214	1381	1691
X. arboricola CFBP 2528 T	Xanthomonas cannabis CFBP 8591	87.9997	1358	1691
X. arboricola CFBP 2528 T	Xanthomonas cannabis CFBP 8595	87.9762	1349	1691
X. arboricola CFBP 2528 T	Xanthomonas cannabis pv. phaseoli PT	87.9362	1331	1691
X. arboricola CFBP 2528 T	X. campestris pv. zinniae NCPPB 2439 Slc1 PT	87.9023	1381	1691
X. arboricola CFBP 2528 T	X. campestris pv. parthenii NCPPB 3888 Slc4 PT	87.8305	1296	1691
X. arboricola CFBP 2528 T	Xanthomonas campestris pv. badrii NEB122 PT	87.7793	1322	1691
X. arboricola CFBP 2528 T	X. floridensis WHRI 8848 T	87.7181	1346	1691
X. arboricola CFBP 2528 T	X. dyei pv. eucalypti NCPPB 2337 Slc2 PT	87.6783	1354	1691
X. arboricola CFBP 2528 T	X. dyei CFBP 7245 T	87.6235	1365	1691
X. arboricola CFBP 2528 T	X. codiaei CFBP 4690	87.5846	1322	1691
X. arboricola CFBP 2528 T	X. prunicola CFBP 8353 T	87.5662	1332	1691
X. arboricola CFBP 2528 T	X. citri pv. citri LMG 9322 T PT	87.5067	1289	1691
X. arboricola CFBP 2528 T	X. dyei PLY 1	87.499	1361	1691
X. arboricola CFBP 2528 T	X. cissicola LMG 21719 T	87.4984	1279	1691
X. arboricola CFBP 2528 T	X. perforans DSM 18975 T	87.4732	1351	1691
X. arboricola CFBP 2528 T	X. dyei PLY 2	87.4308	1361	1691
X. arboricola CFBP 2528 T	X. vesicatoria ATCC 35937 T	87.4093	1336	1691
X. arboricola CFBP 2528 T	X. euvesicatoria pv. euvesicatoria LMG 27970 T PT	87.3619	991	1691
X. arboricola CFBP 2528 T	X. bromi CFBP1976 T	87.2899	1240	1691
X. arboricola CFBP 2528 T	X. phaseoli ATCC 49119 T	87.2896	1362	1691
X. arboricola CFBP 2528 T	X. campestris pv. campestris ATCC 33913 T PT	87.0632	1335	1691
X. arboricola CFBP 2528 T	X. fragariae PD 885 T	87.0506	989	1691
X. arboricola CFBP 2528 T	X. vasicola NCPPB 2417 T	86.9048	1268	1691
X. arboricola CFBP 2528 T	X. melonis NCPPB 3434	86.8751	1285	1691
X. arboricola CFBP 2528 T	X. cucurbitae CFBP2542 T	86.8728	1154	1691
X. arboricola CFBP 2528 T	X. sp. NCPPB 1067 Slc3	86.7457	1269	1691
X. arboricola CFBP 2528 T	X. oryzae ICMP3125 T	86.567	1160	1691
X. arboricola CFBP 2528 T	X. maliensis LMG 27592 T	84.0269	1146	1691
X. arboricola CFBP 2528 T	X. bonasiae FX4 T	83.214	1050	1691
X. arboricola CFBP 2528 T	Xanthomonas campestris pv. phormiicola CFBP 8444 PT	83.2102	1066	1691
X. arboricola CFBP 2528 T	Xanthomonas sp. CFBP 8443	83.2038	1034	1691
X. arboricola CFBP 2528 T	X. surreyensis Sa3BUA13 T	83.2033	1062	1691
X. arboricola CFBP 2528 T	X. campestris pv. phormiicola NCPPB 2983 Slc6 PT	83.1201	1033	1691
X. arboricola CFBP 2528 T	X. translucens ATCC 19319 T	83.1112	830	1691
X. arboricola CFBP 2528 T	X. hyacinthi CFBP 1156 T	83.0974	980	1691
X. arboricola CFBP 2528 T	X. sacchari CFBP4641 T	82.9977	1016	1691
X. arboricola CFBP 2528 T	X. campestris pv. cannae NCPPB 4345 PT	82.9498	977	1691
X. arboricola CFBP 2528 T	X. indica PPL560 T	82.9369	1010	1691
X. arboricola CFBP 2528 T	X. sontii PPL1 T	82.9264	906	1691
X. arboricola CFBP 2528 T	Xanthomonas sp. NCPPB 1128	82.8503	1003	1691
X. arboricola CFBP 2528 T	X. theicola CFBP 4691 T	82.6415	900	1691
X. arboricola CFBP 2528 T	X. massiliensis SN8 T	81.6442	723	1691
X. arboricola CFBP 2528 T	X. retroflexus Sp953	81.1202	787	1691
X. arboricola CFBP 2528 T	X. albilineans CFBP2523 T	80.2786	651	1691
X. bonasiae FX4 T	X. bonasiae FX4 T	100	1755	1761
X. bonasiae FX4 T	X. surreyensis Sa3BUA13 T	98.0565	1635	1761
X. bonasiae FX4 T	Xanthomonas campestris pv. phormiicola CFBP 8444 PT	94.9551	1462	1761
X. bonasiae FX4 T	X. campestris pv. phormiicola NCPPB 2983 Slc6 PT	94.9511	1445	1761
X. bonasiae FX4 T	X. hyacinthi CFBP 1156 T	93.3242	1262	1761
X. bonasiae FX4 T	X. translucens ATCC 19319 T	92.8	1056	1761
X. bonasiae FX4 T	Xanthomonas sp. CFBP 8443	92.6519	1463	1761
X. bonasiae FX4 T	X. theicola CFBP 4691 T	90.5842	1135	1761
X. bonasiae FX4 T	X. indica PPL560 T	88.9566	1322	1761
X. bonasiae FX4 T	X. campestris pv. cannae NCPPB 4345 PT	88.9304	1254	1761
X. bonasiae FX4 T	X. sacchari CFBP4641 T	88.8713	1342	1761
X. bonasiae FX4 T	X. sontii PPL1 T	88.8525	1174	1761
X. bonasiae FX4 T	Xanthomonas sp. NCPPB 1128	88.7236	1313	1761
X. bonasiae FX4 T	X. albilineans CFBP2523 T	83.8739	879	1761
X. bonasiae FX4 T	X. massiliensis SN8 T	83.37	830	1761
X. bonasiae FX4 T	X. euroxanthea CPBF 766	83.2606	1058	1761
X. bonasiae FX4 T	X. euroxanthea CPBF 761	83.2178	1068	1761
X. bonasiae FX4 T	X. euroxanthea 1	83.2076	1082	1761
X. bonasiae FX4 T	X. euroxanthea CPBF 424 T	83.1189	1078	1761
X. bonasiae FX4 T	X. arboricola CFBP 2528 T	83.0949	1068	1761
X. bonasiae FX4 T	X. campestris pv. asclepiadis NCPPB 4013 PT	83.0293	1020	1761
X. bonasiae FX4 T	X. codiaei CFBP 4690	82.8772	1072	1761
X. bonasiae FX4 T	X. campestris pv. parthenii NCPPB 3888 Slc4 PT	82.7659	1060	1761
X. bonasiae FX4 T	Xanthomonas campestris pv. badrii NEB122 PT	82.7639	1075	1761
X. bonasiae FX4 T	X. cassavae CFBP 4642 T	82.7038	1035	1761
X. bonasiae FX4 T	X. cucurbitae CFBP2542 T	82.6295	960	1761
X. bonasiae FX4 T	X. sp. NCPPB 1067 Slc3	82.6157	1036	1761
X. bonasiae FX4 T	Xanthomonas cannabis Xcz13	82.5915	990	1761
X. bonasiae FX4 T	X. melonis NCPPB 3434	82.5889	1041	1761
X. bonasiae FX4 T	X. cannabis NCPPB 2877 T PT	82.5043	975	1761
X. bonasiae FX4 T	X. floridensis WHRI 8848 T	82.4722	1093	1761
X. bonasiae FX4 T	Xanthomonas cannabis F17	82.4619	1060	1761
X. bonasiae FX4 T	Xanthomonas cannabis CFBP 8595	82.4557	1057	1761
X. bonasiae FX4 T	X. campestris pv. zinniae NCPPB 2439 Slc1 PT	82.4531	1043	1761
X. bonasiae FX4 T	Xanthomonas cannabis CFBP 8591	82.4492	1065	1761
X. bonasiae FX4 T	Xanthomonas cannabis F16	82.4442	1055	1761
X. bonasiae FX4 T	X. campestris pv. esculenti NCPPB 2190 Slc1 PT	82.44	1042	1761
X. bonasiae FX4 T	Xanthomonas cannabis pv. phaseoli PT	82.4339	1043	1761
X. bonasiae FX4 T	X. campestris pv. campestris ATCC 33913 T PT	82.4257	1028	1761
X. bonasiae FX4 T	X. hydrangea LMG 31884 T	82.4219	1046	1761
X. bonasiae FX4 T	Xanthomonas cannabis 8590	82.4109	1082	1761
X. bonasiae FX4 T	X. retroflexus Sp953	82.4006	866	1761
X. bonasiae FX4 T	X. pisi DSM 18956 T	82.3202	852	1761
X. bonasiae FX4 T	X. hortorum pv. hederae NCPPB 939 T PT	82.2713	989	1761
X. bonasiae FX4 T	X. hortorum pv. cynarae CFBP 4188 PT	82.2507	1017	1761
X. bonasiae FX4 T	X. nasturtii WHRI 8853 T	82.2156	1015	1761
X. bonasiae FX4 T	X. campestris pv. nigromaculans NCPPB 1935 PT	82.1938	982	1761
X. bonasiae FX4 T	X. euvesicatoria pv. euvesicatoria LMG 27970 T PT	82.1918	783	1761
X. bonasiae FX4 T	X. maliensis LMG 27592 T	82.1863	1019	1761
X. bonasiae FX4 T	X. gardneri ATCC 19865 T	82.1443	957	1761
X. bonasiae FX4 T	X. dyei CFBP 7245 T	82.1203	1043	1761
X. bonasiae FX4 T	Xanthomonas hortorum pv. pelargonii CFBP 2533 PT	82.1134	1036	1761
X. bonasiae FX4 T	X. bromi CFBP1976 T	82.1103	950	1761
X. bonasiae FX4 T	X. phaseoli ATCC 49119 T	82.0965	1050	1761
X. bonasiae FX4 T	X. perforans DSM 18975 T	82.0565	1042	1761
X. bonasiae FX4 T	X. citri pv. citri LMG 9322 T PT	81.9976	994	1761
X. bonasiae FX4 T	X. dyei pv. eucalypti NCPPB 2337 Slc2 PT	81.9604	1056	1761
X. bonasiae FX4 T	X. cissicola LMG 21719 T	81.9558	976	1761
X. bonasiae FX4 T	X. vesicatoria ATCC 35937 T	81.9143	1038	1761
X. bonasiae FX4 T	X. dyei PLY 2	81.856	1074	1761
X. bonasiae FX4 T	X. dyei PLY 1	81.8407	1061	1761
X. bonasiae FX4 T	X. prunicola CFBP 8353 T	81.8159	992	1761
X. bonasiae FX4 T	X. oryzae ICMP3125 T	81.6493	876	1761
X. bonasiae FX4 T	X. populi CFBP1817 T	81.5811	838	1761
X. bonasiae FX4 T	X. vasicola NCPPB 2417 T	81.5453	925	1761
X. bonasiae FX4 T	X. fragariae PD 885 T	81.1831	745	1761
X. bromi CFBP1976 T	X. bromi CFBP1976 T	100	1558	1561
X. bromi CFBP1976 T	X. prunicola CFBP 8353 T	89.8778	1351	1561
X. bromi CFBP1976 T	X. vasicola NCPPB 2417 T	89.6212	1303	1561
X. bromi CFBP1976 T	X. citri pv. citri LMG 9322 T PT	89.5908	1269	1561
X. bromi CFBP1976 T	X. cissicola LMG 21719 T	89.5445	1252	1561
X. bromi CFBP1976 T	X. perforans DSM 18975 T	89.521	1339	1561
X. bromi CFBP1976 T	X. phaseoli ATCC 49119 T	89.3687	1334	1561
X. bromi CFBP1976 T	X. euvesicatoria pv. euvesicatoria LMG 27970 T PT	89.2183	974	1561
X. bromi CFBP1976 T	X. oryzae ICMP3125 T	89.1764	1255	1561
X. bromi CFBP1976 T	X. nasturtii WHRI 8853 T	89.13	1271	1561
X. bromi CFBP1976 T	X. campestris pv. parthenii NCPPB 3888 Slc4 PT	87.4031	1241	1561
X. bromi CFBP1976 T	Xanthomonas cannabis 8590	87.3754	1257	1561
X. bromi CFBP1976 T	Xanthomonas campestris pv. badrii NEB122 PT	87.3727	1252	1561
X. bromi CFBP1976 T	Xanthomonas cannabis CFBP 8591	87.3702	1242	1561
X. bromi CFBP1976 T	Xanthomonas cannabis pv. phaseoli PT	87.3638	1204	1561
X. bromi CFBP1976 T	X. euroxanthea CPBF 761	87.3475	1230	1561
X. bromi CFBP1976 T	Xanthomonas cannabis Xcz13	87.3272	1196	1561
X. bromi CFBP1976 T	Xanthomonas cannabis CFBP 8595	87.295	1239	1561
X. bromi CFBP1976 T	X. vesicatoria ATCC 35937 T	87.2647	1277	1561
X. bromi CFBP1976 T	Xanthomonas cannabis F16	87.256	1258	1561
X. bromi CFBP1976 T	X. pisi DSM 18956 T	87.2542	990	1561
X. bromi CFBP1976 T	Xanthomonas cannabis F17	87.2537	1242	1561
X. bromi CFBP1976 T	X. cannabis NCPPB 2877 T PT	87.2507	1149	1561
X. bromi CFBP1976 T	X. dyei pv. eucalypti NCPPB 2337 Slc2 PT	87.2446	1269	1561
X. bromi CFBP1976 T	X. dyei CFBP 7245 T	87.2321	1267	1561
X. bromi CFBP1976 T	X. euroxanthea CPBF 766	87.2249	1257	1561
X. bromi CFBP1976 T	X. campestris pv. esculenti NCPPB 2190 Slc1 PT	87.2199	1231	1561
X. bromi CFBP1976 T	X. euroxanthea 1	87.2191	1226	1561
X. bromi CFBP1976 T	X. campestris pv. zinniae NCPPB 2439 Slc1 PT	87.1963	1251	1561
X. bromi CFBP1976 T	X. euroxanthea CPBF 424 T	87.1829	1247	1561
X. bromi CFBP1976 T	X. arboricola CFBP 2528 T	87.1669	1262	1561
X. bromi CFBP1976 T	X. campestris pv. asclepiadis NCPPB 4013 PT	87.1244	1238	1561
X. bromi CFBP1976 T	X. floridensis WHRI 8848 T	87.1198	1253	1561
X. bromi CFBP1976 T	X. cassavae CFBP 4642 T	87.1053	1247	1561
X. bromi CFBP1976 T	X. campestris pv. nigromaculans NCPPB 1935 PT	87.0897	1210	1561
X. bromi CFBP1976 T	X. dyei PLY 2	87.0732	1282	1561
X. bromi CFBP1976 T	X. dyei PLY 1	87.0676	1265	1561
X. bromi CFBP1976 T	X. hortorum pv. hederae NCPPB 939 T PT	87.015	1223	1561
X. bromi CFBP1976 T	X. codiaei CFBP 4690	86.998	1229	1561
X. bromi CFBP1976 T	X. gardneri ATCC 19865 T	86.9734	1177	1561
X. bromi CFBP1976 T	X. hortorum pv. cynarae CFBP 4188 PT	86.9669	1260	1561
X. bromi CFBP1976 T	X. hydrangea LMG 31884 T	86.939	1274	1561
X. bromi CFBP1976 T	Xanthomonas hortorum pv. pelargonii CFBP 2533 PT	86.913	1250	1561
X. bromi CFBP1976 T	X. cucurbitae CFBP2542 T	86.4094	1144	1561
X. bromi CFBP1976 T	X. populi CFBP1817 T	86.1307	1049	1561
X. bromi CFBP1976 T	X. melonis NCPPB 3434	85.9489	1187	1561
X. bromi CFBP1976 T	X. sp. NCPPB 1067 Slc3	85.8555	1180	1561
X. bromi CFBP1976 T	X. fragariae PD 885 T	85.7155	963	1561
X. bromi CFBP1976 T	X. campestris pv. campestris ATCC 33913 T PT	85.6825	1244	1561
X. bromi CFBP1976 T	X. maliensis LMG 27592 T	83.3006	1115	1561
X. bromi CFBP1976 T	X. surreyensis Sa3BUA13 T	82.0698	960	1561
X. bromi CFBP1976 T	X. bonasiae FX4 T	82.0353	960	1561
X. bromi CFBP1976 T	Xanthomonas campestris pv. phormiicola CFBP 8444 PT	81.9738	956	1561
X. bromi CFBP1976 T	X. campestris pv. phormiicola NCPPB 2983 Slc6 PT	81.9481	929	1561
X. bromi CFBP1976 T	X. hyacinthi CFBP 1156 T	81.9162	907	1561
X. bromi CFBP1976 T	Xanthomonas sp. CFBP 8443	81.9044	940	1561
X. bromi CFBP1976 T	X. indica PPL560 T	81.8423	916	1561
X. bromi CFBP1976 T	X. translucens ATCC 19319 T	81.8412	814	1561
X. bromi CFBP1976 T	X. campestris pv. cannae NCPPB 4345 PT	81.7781	891	1561
X. bromi CFBP1976 T	Xanthomonas sp. NCPPB 1128	81.774	917	1561
X. bromi CFBP1976 T	X. sacchari CFBP4641 T	81.6889	939	1561
X. bromi CFBP1976 T	X. sontii PPL1 T	81.5079	859	1561
X. bromi CFBP1976 T	X. theicola CFBP 4691 T	81.3044	854	1561
X. bromi CFBP1976 T	X. massiliensis SN8 T	80.5222	641	1561
X. bromi CFBP1976 T	X. retroflexus Sp953	80.4755	701	1561
X. bromi CFBP1976 T	X. albilineans CFBP2523 T	79.8169	606	1561
X. campestris pv. asclepiadis NCPPB 4013 PT	X. campestris pv. asclepiadis NCPPB 4013 PT	100	1587	1591
X. campestris pv. asclepiadis NCPPB 4013 PT	X. euroxanthea 1	94.9093	1406	1591
X. campestris pv. asclepiadis NCPPB 4013 PT	X. euroxanthea CPBF 424 T	94.904	1424	1591
X. campestris pv. asclepiadis NCPPB 4013 PT	X. euroxanthea CPBF 761	94.8714	1402	1591
X. campestris pv. asclepiadis NCPPB 4013 PT	X. euroxanthea CPBF 766	94.8303	1428	1591
X. campestris pv. asclepiadis NCPPB 4013 PT	X. arboricola CFBP 2528 T	93.7876	1406	1591
X. campestris pv. asclepiadis NCPPB 4013 PT	X. hydrangea LMG 31884 T	90.6617	1407	1591
X. campestris pv. asclepiadis NCPPB 4013 PT	X. hortorum pv. hederae NCPPB 939 T PT	90.1387	1322	1591
X. campestris pv. asclepiadis NCPPB 4013 PT	X. hortorum pv. cynarae CFBP 4188 PT	90.1349	1383	1591
X. campestris pv. asclepiadis NCPPB 4013 PT	X. gardneri ATCC 19865 T	90.0837	1298	1591
X. campestris pv. asclepiadis NCPPB 4013 PT	Xanthomonas hortorum pv. pelargonii CFBP 2533 PT	90.0611	1405	1591
X. campestris pv. asclepiadis NCPPB 4013 PT	X. campestris pv. nigromaculans NCPPB 1935 PT	90.0431	1326	1591
X. campestris pv. asclepiadis NCPPB 4013 PT	X. populi CFBP1817 T	88.7561	1108	1591
X. campestris pv. asclepiadis NCPPB 4013 PT	X. nasturtii WHRI 8853 T	88.2655	1283	1591
X. campestris pv. asclepiadis NCPPB 4013 PT	X. pisi DSM 18956 T	88.1342	1010	1591
X. campestris pv. asclepiadis NCPPB 4013 PT	Xanthomonas cannabis F16	87.9591	1309	1591
X. campestris pv. asclepiadis NCPPB 4013 PT	Xanthomonas cannabis CFBP 8595	87.9478	1320	1591
X. campestris pv. asclepiadis NCPPB 4013 PT	Xanthomonas cannabis Xcz13	87.9469	1271	1591
X. campestris pv. asclepiadis NCPPB 4013 PT	X. cannabis NCPPB 2877 T PT	87.929	1229	1591
X. campestris pv. asclepiadis NCPPB 4013 PT	Xanthomonas cannabis CFBP 8591	87.9033	1325	1591
X. campestris pv. asclepiadis NCPPB 4013 PT	X. campestris pv. zinniae NCPPB 2439 Slc1 PT	87.8942	1331	1591
X. campestris pv. asclepiadis NCPPB 4013 PT	Xanthomonas cannabis 8590	87.8784	1330	1591
X. campestris pv. asclepiadis NCPPB 4013 PT	Xanthomonas cannabis F17	87.8766	1330	1591
X. campestris pv. asclepiadis NCPPB 4013 PT	X. campestris pv. esculenti NCPPB 2190 Slc1 PT	87.8673	1320	1591
X. campestris pv. asclepiadis NCPPB 4013 PT	Xanthomonas cannabis pv. phaseoli PT	87.8557	1303	1591
X. campestris pv. asclepiadis NCPPB 4013 PT	X. cassavae CFBP 4642 T	87.8228	1290	1591
X. campestris pv. asclepiadis NCPPB 4013 PT	X. campestris pv. parthenii NCPPB 3888 Slc4 PT	87.6766	1272	1591
X. campestris pv. asclepiadis NCPPB 4013 PT	X. codiaei CFBP 4690	87.6332	1272	1591
X. campestris pv. asclepiadis NCPPB 4013 PT	X. dyei pv. eucalypti NCPPB 2337 Slc2 PT	87.6028	1305	1591
X. campestris pv. asclepiadis NCPPB 4013 PT	Xanthomonas campestris pv. badrii NEB122 PT	87.5646	1285	1591
X. campestris pv. asclepiadis NCPPB 4013 PT	X. floridensis WHRI 8848 T	87.5392	1309	1591
X. campestris pv. asclepiadis NCPPB 4013 PT	X. dyei CFBP 7245 T	87.4888	1332	1591
X. campestris pv. asclepiadis NCPPB 4013 PT	X. dyei PLY 2	87.4504	1326	1591
X. campestris pv. asclepiadis NCPPB 4013 PT	X. dyei PLY 1	87.363	1331	1591
X. campestris pv. asclepiadis NCPPB 4013 PT	X. perforans DSM 18975 T	87.3288	1325	1591
X. campestris pv. asclepiadis NCPPB 4013 PT	X. vesicatoria ATCC 35937 T	87.3025	1347	1591
X. campestris pv. asclepiadis NCPPB 4013 PT	X. phaseoli ATCC 49119 T	87.2664	1318	1591
X. campestris pv. asclepiadis NCPPB 4013 PT	X. prunicola CFBP 8353 T	87.2653	1306	1591
X. campestris pv. asclepiadis NCPPB 4013 PT	X. citri pv. citri LMG 9322 T PT	87.2624	1266	1591
X. campestris pv. asclepiadis NCPPB 4013 PT	X. cissicola LMG 21719 T	87.222	1254	1591
X. campestris pv. asclepiadis NCPPB 4013 PT	X. bromi CFBP1976 T	87.0999	1238	1591
X. campestris pv. asclepiadis NCPPB 4013 PT	X. euvesicatoria pv. euvesicatoria LMG 27970 T PT	87.0617	973	1591
X. campestris pv. asclepiadis NCPPB 4013 PT	X. fragariae PD 885 T	87.0227	980	1591
X. campestris pv. asclepiadis NCPPB 4013 PT	X. campestris pv. campestris ATCC 33913 T PT	86.9796	1313	1591
X. campestris pv. asclepiadis NCPPB 4013 PT	X. cucurbitae CFBP2542 T	86.879	1123	1591
X. campestris pv. asclepiadis NCPPB 4013 PT	X. vasicola NCPPB 2417 T	86.7492	1263	1591
X. campestris pv. asclepiadis NCPPB 4013 PT	X. melonis NCPPB 3434	86.7029	1237	1591
X. campestris pv. asclepiadis NCPPB 4013 PT	X. sp. NCPPB 1067 Slc3	86.6988	1212	1591
X. campestris pv. asclepiadis NCPPB 4013 PT	X. oryzae ICMP3125 T	86.4335	1130	1591
X. campestris pv. asclepiadis NCPPB 4013 PT	X. maliensis LMG 27592 T	83.959	1136	1591
X. campestris pv. asclepiadis NCPPB 4013 PT	X. surreyensis Sa3BUA13 T	83.159	1003	1591
X. campestris pv. asclepiadis NCPPB 4013 PT	X. bonasiae FX4 T	83.0758	1024	1591
X. campestris pv. asclepiadis NCPPB 4013 PT	X. campestris pv. phormiicola NCPPB 2983 Slc6 PT	83.0575	998	1591
X. campestris pv. asclepiadis NCPPB 4013 PT	Xanthomonas sp. CFBP 8443	83.023	1021	1591
X. campestris pv. asclepiadis NCPPB 4013 PT	Xanthomonas campestris pv. phormiicola CFBP 8444 PT	83.0165	1032	1591
X. campestris pv. asclepiadis NCPPB 4013 PT	X. hyacinthi CFBP 1156 T	82.9561	956	1591
X. campestris pv. asclepiadis NCPPB 4013 PT	X. translucens ATCC 19319 T	82.7403	823	1591
X. campestris pv. asclepiadis NCPPB 4013 PT	X. campestris pv. cannae NCPPB 4345 PT	82.7273	950	1591
X. campestris pv. asclepiadis NCPPB 4013 PT	Xanthomonas sp. NCPPB 1128	82.6982	970	1591
X. campestris pv. asclepiadis NCPPB 4013 PT	X. indica PPL560 T	82.6788	999	1591
X. campestris pv. asclepiadis NCPPB 4013 PT	X. sacchari CFBP4641 T	82.677	984	1591
X. campestris pv. asclepiadis NCPPB 4013 PT	X. sontii PPL1 T	82.6116	890	1591
X. campestris pv. asclepiadis NCPPB 4013 PT	X. theicola CFBP 4691 T	82.4505	878	1591
X. campestris pv. asclepiadis NCPPB 4013 PT	X. massiliensis SN8 T	81.4794	674	1591
X. campestris pv. asclepiadis NCPPB 4013 PT	X. retroflexus Sp953	81.2218	754	1591
X. campestris pv. asclepiadis NCPPB 4013 PT	X. albilineans CFBP2523 T	80.1375	629	1591
X. campestris pv. campestris ATCC 33913 T PT	X. campestris pv. campestris ATCC 33913 T PT	100	1691	1692
X. campestris pv. campestris ATCC 33913 T PT	X. euroxanthea CPBF 766	87.0102	1350	1692
X. campestris pv. campestris ATCC 33913 T PT	X. euroxanthea CPBF 761	87.0002	1340	1692
X. campestris pv. campestris ATCC 33913 T PT	X. euroxanthea 1	86.9773	1341	1692
X. campestris pv. campestris ATCC 33913 T PT	X. euroxanthea CPBF 424 T	86.9494	1359	1692
X. campestris pv. campestris ATCC 33913 T PT	X. arboricola CFBP 2528 T	86.9271	1355	1692
X. campestris pv. campestris ATCC 33913 T PT	X. hortorum pv. hederae NCPPB 939 T PT	86.9151	1276	1692
X. campestris pv. campestris ATCC 33913 T PT	X. campestris pv. asclepiadis NCPPB 4013 PT	86.8546	1324	1692
X. campestris pv. campestris ATCC 33913 T PT	X. gardneri ATCC 19865 T	86.8387	1238	1692
X. campestris pv. campestris ATCC 33913 T PT	Xanthomonas hortorum pv. pelargonii CFBP 2533 PT	86.7706	1359	1692
X. campestris pv. campestris ATCC 33913 T PT	X. hortorum pv. cynarae CFBP 4188 PT	86.7655	1328	1692
X. campestris pv. campestris ATCC 33913 T PT	X. hydrangea LMG 31884 T	86.7519	1393	1692
X. campestris pv. campestris ATCC 33913 T PT	X. campestris pv. nigromaculans NCPPB 1935 PT	86.7174	1290	1692
X. campestris pv. campestris ATCC 33913 T PT	Xanthomonas cannabis F17	86.4584	1326	1692
X. campestris pv. campestris ATCC 33913 T PT	Xanthomonas cannabis CFBP 8591	86.447	1317	1692
X. campestris pv. campestris ATCC 33913 T PT	X. pisi DSM 18956 T	86.4409	1023	1692
X. campestris pv. campestris ATCC 33913 T PT	Xanthomonas cannabis F16	86.4283	1335	1692
X. campestris pv. campestris ATCC 33913 T PT	X. campestris pv. parthenii NCPPB 3888 Slc4 PT	86.4198	1298	1692
X. campestris pv. campestris ATCC 33913 T PT	X. floridensis WHRI 8848 T	86.419	1325	1692
X. campestris pv. campestris ATCC 33913 T PT	X. campestris pv. esculenti NCPPB 2190 Slc1 PT	86.4165	1325	1692
X. campestris pv. campestris ATCC 33913 T PT	Xanthomonas cannabis 8590	86.4135	1326	1692
X. campestris pv. campestris ATCC 33913 T PT	X. campestris pv. zinniae NCPPB 2439 Slc1 PT	86.4125	1339	1692
X. campestris pv. campestris ATCC 33913 T PT	X. cannabis NCPPB 2877 T PT	86.3894	1239	1692
X. campestris pv. campestris ATCC 33913 T PT	Xanthomonas cannabis Xcz13	86.3829	1276	1692
X. campestris pv. campestris ATCC 33913 T PT	X. nasturtii WHRI 8853 T	86.3722	1319	1692
X. campestris pv. campestris ATCC 33913 T PT	Xanthomonas campestris pv. badrii NEB122 PT	86.3641	1334	1692
X. campestris pv. campestris ATCC 33913 T PT	X. codiaei CFBP 4690	86.3444	1312	1692
X. campestris pv. campestris ATCC 33913 T PT	Xanthomonas cannabis pv. phaseoli PT	86.3002	1301	1692
X. campestris pv. campestris ATCC 33913 T PT	X. dyei CFBP 7245 T	86.2923	1372	1692
X. campestris pv. campestris ATCC 33913 T PT	Xanthomonas cannabis CFBP 8595	86.2832	1326	1692
X. campestris pv. campestris ATCC 33913 T PT	X. dyei pv. eucalypti NCPPB 2337 Slc2 PT	86.2732	1359	1692
X. campestris pv. campestris ATCC 33913 T PT	X. cassavae CFBP 4642 T	86.2181	1305	1692
X. campestris pv. campestris ATCC 33913 T PT	X. dyei PLY 2	86.1406	1366	1692
X. campestris pv. campestris ATCC 33913 T PT	X. dyei PLY 1	86.1022	1363	1692
X. campestris pv. campestris ATCC 33913 T PT	X. vesicatoria ATCC 35937 T	86.0654	1367	1692
X. campestris pv. campestris ATCC 33913 T PT	X. perforans DSM 18975 T	85.8952	1330	1692
X. campestris pv. campestris ATCC 33913 T PT	X. euvesicatoria pv. euvesicatoria LMG 27970 T PT	85.7525	981	1692
X. campestris pv. campestris ATCC 33913 T PT	X. cissicola LMG 21719 T	85.7507	1248	1692
X. campestris pv. campestris ATCC 33913 T PT	X. phaseoli ATCC 49119 T	85.7497	1334	1692
X. campestris pv. campestris ATCC 33913 T PT	X. cucurbitae CFBP2542 T	85.6727	1168	1692
X. campestris pv. campestris ATCC 33913 T PT	X. citri pv. citri LMG 9322 T PT	85.6697	1254	1692
X. campestris pv. campestris ATCC 33913 T PT	X. melonis NCPPB 3434	85.653	1255	1692
X. campestris pv. campestris ATCC 33913 T PT	X. bromi CFBP1976 T	85.6433	1241	1692
X. campestris pv. campestris ATCC 33913 T PT	X. prunicola CFBP 8353 T	85.6348	1316	1692
X. campestris pv. campestris ATCC 33913 T PT	X. populi CFBP1817 T	85.5979	1077	1692
X. campestris pv. campestris ATCC 33913 T PT	X. sp. NCPPB 1067 Slc3	85.5498	1252	1692
X. campestris pv. campestris ATCC 33913 T PT	X. vasicola NCPPB 2417 T	85.3574	1267	1692
X. campestris pv. campestris ATCC 33913 T PT	X. oryzae ICMP3125 T	85.1536	1128	1692
X. campestris pv. campestris ATCC 33913 T PT	X. fragariae PD 885 T	84.8601	976	1692
X. campestris pv. campestris ATCC 33913 T PT	X. maliensis LMG 27592 T	83.4686	1145	1692
X. campestris pv. campestris ATCC 33913 T PT	Xanthomonas campestris pv. phormiicola CFBP 8444 PT	82.4024	1047	1692
X. campestris pv. campestris ATCC 33913 T PT	X. surreyensis Sa3BUA13 T	82.3563	1046	1692
X. campestris pv. campestris ATCC 33913 T PT	X. indica PPL560 T	82.3316	984	1692
X. campestris pv. campestris ATCC 33913 T PT	X. campestris pv. phormiicola NCPPB 2983 Slc6 PT	82.3136	1034	1692
X. campestris pv. campestris ATCC 33913 T PT	Xanthomonas sp. CFBP 8443	82.3083	1027	1692
X. campestris pv. campestris ATCC 33913 T PT	X. bonasiae FX4 T	82.2888	1051	1692
X. campestris pv. campestris ATCC 33913 T PT	X. hyacinthi CFBP 1156 T	82.2854	969	1692
X. campestris pv. campestris ATCC 33913 T PT	Xanthomonas sp. NCPPB 1128	82.2616	970	1692
X. campestris pv. campestris ATCC 33913 T PT	X. translucens ATCC 19319 T	82.236	830	1692
X. campestris pv. campestris ATCC 33913 T PT	X. campestris pv. cannae NCPPB 4345 PT	82.1925	948	1692
X. campestris pv. campestris ATCC 33913 T PT	X. sacchari CFBP4641 T	82.1693	1002	1692
X. campestris pv. campestris ATCC 33913 T PT	X. sontii PPL1 T	82.0689	889	1692
X. campestris pv. campestris ATCC 33913 T PT	X. theicola CFBP 4691 T	81.7796	885	1692
X. campestris pv. campestris ATCC 33913 T PT	X. massiliensis SN8 T	81.0859	696	1692
X. campestris pv. campestris ATCC 33913 T PT	X. retroflexus Sp953	80.8783	777	1692
X. campestris pv. campestris ATCC 33913 T PT	X. albilineans CFBP2523 T	79.8016	641	1692
X. campestris pv. cannae NCPPB 4345 PT	X. campestris pv. cannae NCPPB 4345 PT	100	1600	1612
X. campestris pv. cannae NCPPB 4345 PT	X. sacchari CFBP4641 T	96.9033	1415	1612
X. campestris pv. cannae NCPPB 4345 PT	X. sontii PPL1 T	94.5397	1240	1612
X. campestris pv. cannae NCPPB 4345 PT	X. indica PPL560 T	94.236	1361	1612
X. campestris pv. cannae NCPPB 4345 PT	Xanthomonas sp. NCPPB 1128	93.722	1334	1612
X. campestris pv. cannae NCPPB 4345 PT	X. surreyensis Sa3BUA13 T	88.9364	1277	1612
X. campestris pv. cannae NCPPB 4345 PT	X. bonasiae FX4 T	88.9136	1278	1612
X. campestris pv. cannae NCPPB 4345 PT	Xanthomonas campestris pv. phormiicola CFBP 8444 PT	88.8974	1257	1612
X. campestris pv. cannae NCPPB 4345 PT	X. campestris pv. phormiicola NCPPB 2983 Slc6 PT	88.8699	1230	1612
X. campestris pv. cannae NCPPB 4345 PT	Xanthomonas sp. CFBP 8443	88.7534	1221	1612
X. campestris pv. cannae NCPPB 4345 PT	X. hyacinthi CFBP 1156 T	88.711	1113	1612
X. campestris pv. cannae NCPPB 4345 PT	X. translucens ATCC 19319 T	88.2013	976	1612
X. campestris pv. cannae NCPPB 4345 PT	X. theicola CFBP 4691 T	87.7831	1042	1612
X. campestris pv. cannae NCPPB 4345 PT	X. albilineans CFBP2523 T	84.243	874	1612
X. campestris pv. cannae NCPPB 4345 PT	X. massiliensis SN8 T	83.3808	787	1612
X. campestris pv. cannae NCPPB 4345 PT	X. euroxanthea CPBF 766	82.9952	973	1612
X. campestris pv. cannae NCPPB 4345 PT	X. euroxanthea CPBF 424 T	82.9738	977	1612
X. campestris pv. cannae NCPPB 4345 PT	X. euroxanthea 1	82.955	966	1612
X. campestris pv. cannae NCPPB 4345 PT	X. arboricola CFBP 2528 T	82.9365	964	1612
X. campestris pv. cannae NCPPB 4345 PT	X. codiaei CFBP 4690	82.8622	940	1612
X. campestris pv. cannae NCPPB 4345 PT	X. euroxanthea CPBF 761	82.8439	987	1612
X. campestris pv. cannae NCPPB 4345 PT	X. campestris pv. asclepiadis NCPPB 4013 PT	82.7294	939	1612
X. campestris pv. cannae NCPPB 4345 PT	X. campestris pv. parthenii NCPPB 3888 Slc4 PT	82.6693	964	1612
X. campestris pv. cannae NCPPB 4345 PT	Xanthomonas campestris pv. badrii NEB122 PT	82.6451	971	1612
X. campestris pv. cannae NCPPB 4345 PT	X. sp. NCPPB 1067 Slc3	82.5441	933	1612
X. campestris pv. cannae NCPPB 4345 PT	X. melonis NCPPB 3434	82.4682	934	1612
X. campestris pv. cannae NCPPB 4345 PT	X. cucurbitae CFBP2542 T	82.4531	883	1612
X. campestris pv. cannae NCPPB 4345 PT	X. cassavae CFBP 4642 T	82.4204	962	1612
X. campestris pv. cannae NCPPB 4345 PT	Xanthomonas cannabis Xcz13	82.3913	919	1612
X. campestris pv. cannae NCPPB 4345 PT	Xanthomonas cannabis F16	82.3616	974	1612
X. campestris pv. cannae NCPPB 4345 PT	X. campestris pv. esculenti NCPPB 2190 Slc1 PT	82.3452	961	1612
X. campestris pv. cannae NCPPB 4345 PT	Xanthomonas cannabis CFBP 8595	82.3428	963	1612
X. campestris pv. cannae NCPPB 4345 PT	Xanthomonas cannabis F17	82.3264	976	1612
X. campestris pv. cannae NCPPB 4345 PT	Xanthomonas cannabis pv. phaseoli PT	82.322	951	1612
X. campestris pv. cannae NCPPB 4345 PT	X. retroflexus Sp953	82.322	814	1612
X. campestris pv. cannae NCPPB 4345 PT	X. cannabis NCPPB 2877 T PT	82.3193	903	1612
X. campestris pv. cannae NCPPB 4345 PT	X. floridensis WHRI 8848 T	82.3128	952	1612
X. campestris pv. cannae NCPPB 4345 PT	Xanthomonas cannabis 8590	82.311	987	1612
X. campestris pv. cannae NCPPB 4345 PT	X. hydrangea LMG 31884 T	82.289	945	1612
X. campestris pv. cannae NCPPB 4345 PT	X. campestris pv. zinniae NCPPB 2439 Slc1 PT	82.2815	975	1612
X. campestris pv. cannae NCPPB 4345 PT	X. maliensis LMG 27592 T	82.2693	932	1612
X. campestris pv. cannae NCPPB 4345 PT	X. nasturtii WHRI 8853 T	82.221	904	1612
X. campestris pv. cannae NCPPB 4345 PT	Xanthomonas cannabis CFBP 8591	82.2065	984	1612
X. campestris pv. cannae NCPPB 4345 PT	X. campestris pv. campestris ATCC 33913 T PT	82.1903	963	1612
X. campestris pv. cannae NCPPB 4345 PT	X. pisi DSM 18956 T	82.1536	759	1612
X. campestris pv. cannae NCPPB 4345 PT	X. perforans DSM 18975 T	82.1421	932	1612
X. campestris pv. cannae NCPPB 4345 PT	X. hortorum pv. hederae NCPPB 939 T PT	82.1031	889	1612
X. campestris pv. cannae NCPPB 4345 PT	X. phaseoli ATCC 49119 T	82.0495	952	1612
X. campestris pv. cannae NCPPB 4345 PT	X. campestris pv. nigromaculans NCPPB 1935 PT	82.0167	907	1612
X. campestris pv. cannae NCPPB 4345 PT	X. hortorum pv. cynarae CFBP 4188 PT	82.0064	930	1612
X. campestris pv. cannae NCPPB 4345 PT	Xanthomonas hortorum pv. pelargonii CFBP 2533 PT	81.9799	940	1612
X. campestris pv. cannae NCPPB 4345 PT	X. gardneri ATCC 19865 T	81.9699	891	1612
X. campestris pv. cannae NCPPB 4345 PT	X. euvesicatoria pv. euvesicatoria LMG 27970 T PT	81.8862	731	1612
X. campestris pv. cannae NCPPB 4345 PT	X. citri pv. citri LMG 9322 T PT	81.8846	938	1612
X. campestris pv. cannae NCPPB 4345 PT	X. cissicola LMG 21719 T	81.8725	910	1612
X. campestris pv. cannae NCPPB 4345 PT	X. dyei pv. eucalypti NCPPB 2337 Slc2 PT	81.8632	943	1612
X. campestris pv. cannae NCPPB 4345 PT	X. dyei CFBP 7245 T	81.8381	950	1612
X. campestris pv. cannae NCPPB 4345 PT	X. vesicatoria ATCC 35937 T	81.7648	921	1612
X. campestris pv. cannae NCPPB 4345 PT	X. dyei PLY 1	81.7457	931	1612
X. campestris pv. cannae NCPPB 4345 PT	X. dyei PLY 2	81.6949	944	1612
X. campestris pv. cannae NCPPB 4345 PT	X. bromi CFBP1976 T	81.6641	908	1612
X. campestris pv. cannae NCPPB 4345 PT	X. prunicola CFBP 8353 T	81.644	918	1612
X. campestris pv. cannae NCPPB 4345 PT	X. oryzae ICMP3125 T	81.552	823	1612
X. campestris pv. cannae NCPPB 4345 PT	X. vasicola NCPPB 2417 T	81.3752	864	1612
X. campestris pv. cannae NCPPB 4345 PT	X. populi CFBP1817 T	81.2535	783	1612
X. campestris pv. cannae NCPPB 4345 PT	X. fragariae PD 885 T	81.1321	691	1612
X. campestris pv. esculenti NCPPB 2190 Slc1 PT	X. campestris pv. esculenti NCPPB 2190 Slc1 PT	100	1571	1571
X. campestris pv. esculenti NCPPB 2190 Slc1 PT	Xanthomonas cannabis Xcz13	97.7716	1394	1571
X. campestris pv. esculenti NCPPB 2190 Slc1 PT	X. cannabis NCPPB 2877 T PT	97.668	1348	1571
X. campestris pv. esculenti NCPPB 2190 Slc1 PT	X. campestris pv. zinniae NCPPB 2439 Slc1 PT	97.0183	1460	1571
X. campestris pv. esculenti NCPPB 2190 Slc1 PT	Xanthomonas cannabis 8590	96.7178	1444	1571
X. campestris pv. esculenti NCPPB 2190 Slc1 PT	Xanthomonas cannabis CFBP 8591	96.7159	1458	1571
X. campestris pv. esculenti NCPPB 2190 Slc1 PT	Xanthomonas cannabis CFBP 8595	96.7013	1438	1571
X. campestris pv. esculenti NCPPB 2190 Slc1 PT	Xanthomonas cannabis pv. phaseoli PT	96.6481	1443	1571
X. campestris pv. esculenti NCPPB 2190 Slc1 PT	Xanthomonas cannabis F17	96.5622	1462	1571
X. campestris pv. esculenti NCPPB 2190 Slc1 PT	Xanthomonas cannabis F16	96.5381	1470	1571
X. campestris pv. esculenti NCPPB 2190 Slc1 PT	X. nasturtii WHRI 8853 T	89.4978	1302	1571
X. campestris pv. esculenti NCPPB 2190 Slc1 PT	X. campestris pv. parthenii NCPPB 3888 Slc4 PT	88.8532	1314	1571
X. campestris pv. esculenti NCPPB 2190 Slc1 PT	Xanthomonas campestris pv. badrii NEB122 PT	88.79	1324	1571
X. campestris pv. esculenti NCPPB 2190 Slc1 PT	X. codiaei CFBP 4690	88.4929	1336	1571
X. campestris pv. esculenti NCPPB 2190 Slc1 PT	X. pisi DSM 18956 T	88.1998	1043	1571
X. campestris pv. esculenti NCPPB 2190 Slc1 PT	X. floridensis WHRI 8848 T	88.1961	1384	1571
X. campestris pv. esculenti NCPPB 2190 Slc1 PT	X. dyei CFBP 7245 T	88.1834	1321	1571
X. campestris pv. esculenti NCPPB 2190 Slc1 PT	X. euroxanthea CPBF 761	88.175	1323	1571
X. campestris pv. esculenti NCPPB 2190 Slc1 PT	X. dyei pv. eucalypti NCPPB 2337 Slc2 PT	88.1582	1325	1571
X. campestris pv. esculenti NCPPB 2190 Slc1 PT	X. cassavae CFBP 4642 T	88.1497	1316	1571
X. campestris pv. esculenti NCPPB 2190 Slc1 PT	X. euroxanthea CPBF 766	88.1245	1370	1571
X. campestris pv. esculenti NCPPB 2190 Slc1 PT	X. euroxanthea 1	88.0998	1335	1571
X. campestris pv. esculenti NCPPB 2190 Slc1 PT	X. euroxanthea CPBF 424 T	88.0852	1357	1571
X. campestris pv. esculenti NCPPB 2190 Slc1 PT	X. dyei PLY 1	88.0355	1362	1571
X. campestris pv. esculenti NCPPB 2190 Slc1 PT	X. dyei PLY 2	88.0333	1381	1571
X. campestris pv. esculenti NCPPB 2190 Slc1 PT	X. arboricola CFBP 2528 T	87.9642	1345	1571
X. campestris pv. esculenti NCPPB 2190 Slc1 PT	X. vesicatoria ATCC 35937 T	87.9026	1368	1571
X. campestris pv. esculenti NCPPB 2190 Slc1 PT	X. campestris pv. asclepiadis NCPPB 4013 PT	87.8073	1319	1571
X. campestris pv. esculenti NCPPB 2190 Slc1 PT	X. perforans DSM 18975 T	87.6587	1318	1571
X. campestris pv. esculenti NCPPB 2190 Slc1 PT	X. phaseoli ATCC 49119 T	87.6339	1324	1571
X. campestris pv. esculenti NCPPB 2190 Slc1 PT	X. cucurbitae CFBP2542 T	87.6143	1149	1571
X. campestris pv. esculenti NCPPB 2190 Slc1 PT	X. cissicola LMG 21719 T	87.5824	1238	1571
X. campestris pv. esculenti NCPPB 2190 Slc1 PT	X. citri pv. citri LMG 9322 T PT	87.4709	1264	1571
X. campestris pv. esculenti NCPPB 2190 Slc1 PT	X. hydrangea LMG 31884 T	87.4364	1343	1571
X. campestris pv. esculenti NCPPB 2190 Slc1 PT	X. hortorum pv. hederae NCPPB 939 T PT	87.3942	1250	1571
X. campestris pv. esculenti NCPPB 2190 Slc1 PT	X. euvesicatoria pv. euvesicatoria LMG 27970 T PT	87.3844	967	1571
X. campestris pv. esculenti NCPPB 2190 Slc1 PT	X. hortorum pv. cynarae CFBP 4188 PT	87.3613	1317	1571
X. campestris pv. esculenti NCPPB 2190 Slc1 PT	X. campestris pv. nigromaculans NCPPB 1935 PT	87.3323	1252	1571
X. campestris pv. esculenti NCPPB 2190 Slc1 PT	X. gardneri ATCC 19865 T	87.3043	1232	1571
X. campestris pv. esculenti NCPPB 2190 Slc1 PT	Xanthomonas hortorum pv. pelargonii CFBP 2533 PT	87.3027	1316	1571
X. campestris pv. esculenti NCPPB 2190 Slc1 PT	X. bromi CFBP1976 T	87.2815	1236	1571
X. campestris pv. esculenti NCPPB 2190 Slc1 PT	X. prunicola CFBP 8353 T	87.2653	1306	1571
X. campestris pv. esculenti NCPPB 2190 Slc1 PT	X. sp. NCPPB 1067 Slc3	87.2273	1288	1571
X. campestris pv. esculenti NCPPB 2190 Slc1 PT	X. melonis NCPPB 3434	87.1749	1310	1571
X. campestris pv. esculenti NCPPB 2190 Slc1 PT	X. vasicola NCPPB 2417 T	86.9938	1262	1571
X. campestris pv. esculenti NCPPB 2190 Slc1 PT	X. oryzae ICMP3125 T	86.7627	1123	1571
X. campestris pv. esculenti NCPPB 2190 Slc1 PT	X. campestris pv. campestris ATCC 33913 T PT	86.5023	1310	1571
X. campestris pv. esculenti NCPPB 2190 Slc1 PT	X. populi CFBP1817 T	86.2519	1054	1571
X. campestris pv. esculenti NCPPB 2190 Slc1 PT	X. fragariae PD 885 T	85.8384	957	1571
X. campestris pv. esculenti NCPPB 2190 Slc1 PT	X. maliensis LMG 27592 T	83.7761	1128	1571
X. campestris pv. esculenti NCPPB 2190 Slc1 PT	Xanthomonas sp. CFBP 8443	82.5848	1018	1571
X. campestris pv. esculenti NCPPB 2190 Slc1 PT	X. surreyensis Sa3BUA13 T	82.5644	1028	1571
X. campestris pv. esculenti NCPPB 2190 Slc1 PT	X. translucens ATCC 19319 T	82.5579	809	1571
X. campestris pv. esculenti NCPPB 2190 Slc1 PT	Xanthomonas campestris pv. phormiicola CFBP 8444 PT	82.5283	1015	1571
X. campestris pv. esculenti NCPPB 2190 Slc1 PT	X. bonasiae FX4 T	82.4799	1046	1571
X. campestris pv. esculenti NCPPB 2190 Slc1 PT	X. hyacinthi CFBP 1156 T	82.4676	954	1571
X. campestris pv. esculenti NCPPB 2190 Slc1 PT	X. campestris pv. phormiicola NCPPB 2983 Slc6 PT	82.4358	1008	1571
X. campestris pv. esculenti NCPPB 2190 Slc1 PT	X. campestris pv. cannae NCPPB 4345 PT	82.4305	965	1571
X. campestris pv. esculenti NCPPB 2190 Slc1 PT	X. indica PPL560 T	82.3494	992	1571
X. campestris pv. esculenti NCPPB 2190 Slc1 PT	X. sacchari CFBP4641 T	82.3487	997	1571
X. campestris pv. esculenti NCPPB 2190 Slc1 PT	X. sontii PPL1 T	82.2563	888	1571
X. campestris pv. esculenti NCPPB 2190 Slc1 PT	Xanthomonas sp. NCPPB 1128	82.229	990	1571
X. campestris pv. esculenti NCPPB 2190 Slc1 PT	X. theicola CFBP 4691 T	81.9636	863	1571
X. campestris pv. esculenti NCPPB 2190 Slc1 PT	X. retroflexus Sp953	81.101	772	1571
X. campestris pv. esculenti NCPPB 2190 Slc1 PT	X. massiliensis SN8 T	81.0844	689	1571
X. campestris pv. esculenti NCPPB 2190 Slc1 PT	X. albilineans CFBP2523 T	79.653	663	1571
X. campestris pv. nigromaculans NCPPB 1935 PT	X. campestris pv. nigromaculans NCPPB 1935 PT	100	1657	1673
X. campestris pv. nigromaculans NCPPB 1935 PT	X. hortorum pv. cynarae CFBP 4188 PT	99.3863	1502	1673
X. campestris pv. nigromaculans NCPPB 1935 PT	X. gardneri ATCC 19865 T	99.0233	1398	1673
X. campestris pv. nigromaculans NCPPB 1935 PT	X. hortorum pv. hederae NCPPB 939 T PT	95.8641	1363	1673
X. campestris pv. nigromaculans NCPPB 1935 PT	Xanthomonas hortorum pv. pelargonii CFBP 2533 PT	95.8246	1410	1673
X. campestris pv. nigromaculans NCPPB 1935 PT	X. hydrangea LMG 31884 T	94.5393	1455	1673
X. campestris pv. nigromaculans NCPPB 1935 PT	X. populi CFBP1817 T	90.619	1105	1673
X. campestris pv. nigromaculans NCPPB 1935 PT	X. campestris pv. asclepiadis NCPPB 4013 PT	90.1009	1335	1673
X. campestris pv. nigromaculans NCPPB 1935 PT	X. arboricola CFBP 2528 T	90.0196	1354	1673
X. campestris pv. nigromaculans NCPPB 1935 PT	X. euroxanthea CPBF 761	89.7575	1319	1673
X. campestris pv. nigromaculans NCPPB 1935 PT	X. euroxanthea 1	89.7539	1295	1673
X. campestris pv. nigromaculans NCPPB 1935 PT	X. euroxanthea CPBF 424 T	89.7283	1326	1673
X. campestris pv. nigromaculans NCPPB 1935 PT	X. euroxanthea CPBF 766	89.6886	1339	1673
X. campestris pv. nigromaculans NCPPB 1935 PT	X. nasturtii WHRI 8853 T	88.2038	1275	1673
X. campestris pv. nigromaculans NCPPB 1935 PT	X. perforans DSM 18975 T	87.8997	1293	1673
X. campestris pv. nigromaculans NCPPB 1935 PT	X. euvesicatoria pv. euvesicatoria LMG 27970 T PT	87.7532	951	1673
X. campestris pv. nigromaculans NCPPB 1935 PT	X. pisi DSM 18956 T	87.5682	994	1673
X. campestris pv. nigromaculans NCPPB 1935 PT	X. citri pv. citri LMG 9322 T PT	87.5374	1266	1673
X. campestris pv. nigromaculans NCPPB 1935 PT	X. cissicola LMG 21719 T	87.531	1255	1673
X. campestris pv. nigromaculans NCPPB 1935 PT	X. dyei pv. eucalypti NCPPB 2337 Slc2 PT	87.508	1300	1673
X. campestris pv. nigromaculans NCPPB 1935 PT	Xanthomonas cannabis CFBP 8595	87.4747	1268	1673
X. campestris pv. nigromaculans NCPPB 1935 PT	X. phaseoli ATCC 49119 T	87.441	1292	1673
X. campestris pv. nigromaculans NCPPB 1935 PT	X. campestris pv. esculenti NCPPB 2190 Slc1 PT	87.4404	1251	1673
X. campestris pv. nigromaculans NCPPB 1935 PT	Xanthomonas cannabis CFBP 8591	87.4145	1277	1673
X. campestris pv. nigromaculans NCPPB 1935 PT	Xanthomonas cannabis Xcz13	87.4088	1232	1673
X. campestris pv. nigromaculans NCPPB 1935 PT	Xanthomonas cannabis pv. phaseoli PT	87.3972	1260	1673
X. campestris pv. nigromaculans NCPPB 1935 PT	X. cannabis NCPPB 2877 T PT	87.3783	1216	1673
X. campestris pv. nigromaculans NCPPB 1935 PT	Xanthomonas cannabis F16	87.3781	1282	1673
X. campestris pv. nigromaculans NCPPB 1935 PT	X. dyei CFBP 7245 T	87.3588	1304	1673
X. campestris pv. nigromaculans NCPPB 1935 PT	Xanthomonas cannabis 8590	87.3577	1288	1673
X. campestris pv. nigromaculans NCPPB 1935 PT	X. dyei PLY 2	87.3544	1313	1673
X. campestris pv. nigromaculans NCPPB 1935 PT	X. campestris pv. zinniae NCPPB 2439 Slc1 PT	87.317	1297	1673
X. campestris pv. nigromaculans NCPPB 1935 PT	X. dyei PLY 1	87.3036	1303	1673
X. campestris pv. nigromaculans NCPPB 1935 PT	Xanthomonas cannabis F17	87.296	1287	1673
X. campestris pv. nigromaculans NCPPB 1935 PT	X. prunicola CFBP 8353 T	87.1667	1283	1673
X. campestris pv. nigromaculans NCPPB 1935 PT	X. bromi CFBP1976 T	87.077	1221	1673
X. campestris pv. nigromaculans NCPPB 1935 PT	X. floridensis WHRI 8848 T	87.0428	1279	1673
X. campestris pv. nigromaculans NCPPB 1935 PT	X. fragariae PD 885 T	87.0215	972	1673
X. campestris pv. nigromaculans NCPPB 1935 PT	X. vasicola NCPPB 2417 T	87.0003	1247	1673
X. campestris pv. nigromaculans NCPPB 1935 PT	X. campestris pv. parthenii NCPPB 3888 Slc4 PT	86.9958	1261	1673
X. campestris pv. nigromaculans NCPPB 1935 PT	Xanthomonas campestris pv. badrii NEB122 PT	86.9929	1280	1673
X. campestris pv. nigromaculans NCPPB 1935 PT	X. vesicatoria ATCC 35937 T	86.9632	1322	1673
X. campestris pv. nigromaculans NCPPB 1935 PT	X. codiaei CFBP 4690	86.8911	1242	1673
X. campestris pv. nigromaculans NCPPB 1935 PT	X. cassavae CFBP 4642 T	86.8733	1265	1673
X. campestris pv. nigromaculans NCPPB 1935 PT	X. campestris pv. campestris ATCC 33913 T PT	86.8205	1297	1673
X. campestris pv. nigromaculans NCPPB 1935 PT	X. oryzae ICMP3125 T	86.5021	1120	1673
X. campestris pv. nigromaculans NCPPB 1935 PT	X. cucurbitae CFBP2542 T	86.1625	1130	1673
X. campestris pv. nigromaculans NCPPB 1935 PT	X. melonis NCPPB 3434	86.1248	1211	1673
X. campestris pv. nigromaculans NCPPB 1935 PT	X. sp. NCPPB 1067 Slc3	86.1243	1189	1673
X. campestris pv. nigromaculans NCPPB 1935 PT	X. maliensis LMG 27592 T	83.5519	1075	1673
X. campestris pv. nigromaculans NCPPB 1935 PT	Xanthomonas sp. CFBP 8443	82.3315	973	1673
X. campestris pv. nigromaculans NCPPB 1935 PT	Xanthomonas campestris pv. phormiicola CFBP 8444 PT	82.3278	979	1673
X. campestris pv. nigromaculans NCPPB 1935 PT	X. campestris pv. phormiicola NCPPB 2983 Slc6 PT	82.2056	958	1673
X. campestris pv. nigromaculans NCPPB 1935 PT	X. bonasiae FX4 T	82.2034	990	1673
X. campestris pv. nigromaculans NCPPB 1935 PT	X. campestris pv. cannae NCPPB 4345 PT	82.1421	894	1673
X. campestris pv. nigromaculans NCPPB 1935 PT	X. hyacinthi CFBP 1156 T	82.1288	932	1673
X. campestris pv. nigromaculans NCPPB 1935 PT	X. surreyensis Sa3BUA13 T	82.1204	1015	1673
X. campestris pv. nigromaculans NCPPB 1935 PT	X. sontii PPL1 T	82.0926	825	1673
X. campestris pv. nigromaculans NCPPB 1935 PT	X. sacchari CFBP4641 T	82.0756	912	1673
X. campestris pv. nigromaculans NCPPB 1935 PT	X. indica PPL560 T	82.0587	920	1673
X. campestris pv. nigromaculans NCPPB 1935 PT	X. translucens ATCC 19319 T	82.0498	794	1673
X. campestris pv. nigromaculans NCPPB 1935 PT	Xanthomonas sp. NCPPB 1128	81.8657	933	1673
X. campestris pv. nigromaculans NCPPB 1935 PT	X. theicola CFBP 4691 T	81.6553	844	1673
X. campestris pv. nigromaculans NCPPB 1935 PT	X. retroflexus Sp953	80.7441	704	1673
X. campestris pv. nigromaculans NCPPB 1935 PT	X. massiliensis SN8 T	80.5883	646	1673
X. campestris pv. nigromaculans NCPPB 1935 PT	X. albilineans CFBP2523 T	79.8607	626	1673
X. campestris pv. parthenii NCPPB 3888 Slc4 PT	X. campestris pv. parthenii NCPPB 3888 Slc4 PT	100	1604	1611
X. campestris pv. parthenii NCPPB 3888 Slc4 PT	Xanthomonas campestris pv. badrii NEB122 PT	98.8765	1546	1611
X. campestris pv. parthenii NCPPB 3888 Slc4 PT	X. floridensis WHRI 8848 T	93.6766	1374	1611
X. campestris pv. parthenii NCPPB 3888 Slc4 PT	X. cassavae CFBP 4642 T	93.3095	1385	1611
X. campestris pv. parthenii NCPPB 3888 Slc4 PT	X. codiaei CFBP 4690	92.6265	1374	1611
X. campestris pv. parthenii NCPPB 3888 Slc4 PT	X. cucurbitae CFBP2542 T	90.0673	1212	1611
X. campestris pv. parthenii NCPPB 3888 Slc4 PT	Xanthomonas cannabis F16	88.9641	1340	1611
X. campestris pv. parthenii NCPPB 3888 Slc4 PT	Xanthomonas cannabis F17	88.9188	1334	1611
X. campestris pv. parthenii NCPPB 3888 Slc4 PT	Xanthomonas cannabis pv. phaseoli PT	88.869	1305	1611
X. campestris pv. parthenii NCPPB 3888 Slc4 PT	Xanthomonas cannabis CFBP 8591	88.8613	1314	1611
X. campestris pv. parthenii NCPPB 3888 Slc4 PT	X. campestris pv. zinniae NCPPB 2439 Slc1 PT	88.8536	1340	1611
X. campestris pv. parthenii NCPPB 3888 Slc4 PT	Xanthomonas cannabis 8590	88.8107	1345	1611
X. campestris pv. parthenii NCPPB 3888 Slc4 PT	Xanthomonas cannabis CFBP 8595	88.8103	1326	1611
X. campestris pv. parthenii NCPPB 3888 Slc4 PT	X. cannabis NCPPB 2877 T PT	88.8054	1224	1611
X. campestris pv. parthenii NCPPB 3888 Slc4 PT	X. campestris pv. esculenti NCPPB 2190 Slc1 PT	88.7664	1305	1611
X. campestris pv. parthenii NCPPB 3888 Slc4 PT	Xanthomonas cannabis Xcz13	88.7602	1257	1611
X. campestris pv. parthenii NCPPB 3888 Slc4 PT	X. sp. NCPPB 1067 Slc3	88.6047	1272	1611
X. campestris pv. parthenii NCPPB 3888 Slc4 PT	X. melonis NCPPB 3434	88.595	1311	1611
X. campestris pv. parthenii NCPPB 3888 Slc4 PT	X. vesicatoria ATCC 35937 T	88.1434	1360	1611
X. campestris pv. parthenii NCPPB 3888 Slc4 PT	X. pisi DSM 18956 T	88.1191	1011	1611
X. campestris pv. parthenii NCPPB 3888 Slc4 PT	X. nasturtii WHRI 8853 T	88.018	1291	1611
X. campestris pv. parthenii NCPPB 3888 Slc4 PT	X. euroxanthea CPBF 761	87.9796	1285	1611
X. campestris pv. parthenii NCPPB 3888 Slc4 PT	X. euroxanthea 1	87.9685	1267	1611
X. campestris pv. parthenii NCPPB 3888 Slc4 PT	X. dyei CFBP 7245 T	87.9663	1329	1611
X. campestris pv. parthenii NCPPB 3888 Slc4 PT	X. dyei pv. eucalypti NCPPB 2337 Slc2 PT	87.9658	1347	1611
X. campestris pv. parthenii NCPPB 3888 Slc4 PT	X. euroxanthea CPBF 766	87.9081	1308	1611
X. campestris pv. parthenii NCPPB 3888 Slc4 PT	X. dyei PLY 1	87.8651	1335	1611
X. campestris pv. parthenii NCPPB 3888 Slc4 PT	X. euroxanthea CPBF 424 T	87.8602	1304	1611
X. campestris pv. parthenii NCPPB 3888 Slc4 PT	X. dyei PLY 2	87.7974	1344	1611
X. campestris pv. parthenii NCPPB 3888 Slc4 PT	X. arboricola CFBP 2528 T	87.7829	1312	1611
X. campestris pv. parthenii NCPPB 3888 Slc4 PT	X. campestris pv. asclepiadis NCPPB 4013 PT	87.7318	1274	1611
X. campestris pv. parthenii NCPPB 3888 Slc4 PT	X. phaseoli ATCC 49119 T	87.6853	1334	1611
X. campestris pv. parthenii NCPPB 3888 Slc4 PT	X. bromi CFBP1976 T	87.4309	1234	1611
X. campestris pv. parthenii NCPPB 3888 Slc4 PT	X. perforans DSM 18975 T	87.3427	1342	1611
X. campestris pv. parthenii NCPPB 3888 Slc4 PT	X. hydrangea LMG 31884 T	87.2844	1303	1611
X. campestris pv. parthenii NCPPB 3888 Slc4 PT	X. citri pv. citri LMG 9322 T PT	87.2088	1280	1611
X. campestris pv. parthenii NCPPB 3888 Slc4 PT	X. euvesicatoria pv. euvesicatoria LMG 27970 T PT	87.2059	984	1611
X. campestris pv. parthenii NCPPB 3888 Slc4 PT	X. cissicola LMG 21719 T	87.1021	1256	1611
X. campestris pv. parthenii NCPPB 3888 Slc4 PT	X. hortorum pv. cynarae CFBP 4188 PT	87.0871	1281	1611
X. campestris pv. parthenii NCPPB 3888 Slc4 PT	X. gardneri ATCC 19865 T	87.061	1190	1611
X. campestris pv. parthenii NCPPB 3888 Slc4 PT	X. campestris pv. nigromaculans NCPPB 1935 PT	87.0584	1249	1611
X. campestris pv. parthenii NCPPB 3888 Slc4 PT	X. hortorum pv. hederae NCPPB 939 T PT	87.0398	1249	1611
X. campestris pv. parthenii NCPPB 3888 Slc4 PT	Xanthomonas hortorum pv. pelargonii CFBP 2533 PT	87.0225	1291	1611
X. campestris pv. parthenii NCPPB 3888 Slc4 PT	X. prunicola CFBP 8353 T	86.9949	1303	1611
X. campestris pv. parthenii NCPPB 3888 Slc4 PT	X. vasicola NCPPB 2417 T	86.5334	1262	1611
X. campestris pv. parthenii NCPPB 3888 Slc4 PT	X. oryzae ICMP3125 T	86.51	1136	1611
X. campestris pv. parthenii NCPPB 3888 Slc4 PT	X. campestris pv. campestris ATCC 33913 T PT	86.51	1317	1611
X. campestris pv. parthenii NCPPB 3888 Slc4 PT	X. populi CFBP1817 T	85.9851	1050	1611
X. campestris pv. parthenii NCPPB 3888 Slc4 PT	X. fragariae PD 885 T	85.5347	936	1611
X. campestris pv. parthenii NCPPB 3888 Slc4 PT	X. maliensis LMG 27592 T	84.1113	1151	1611
X. campestris pv. parthenii NCPPB 3888 Slc4 PT	X. surreyensis Sa3BUA13 T	83.0036	1041	1611
X. campestris pv. parthenii NCPPB 3888 Slc4 PT	Xanthomonas sp. CFBP 8443	82.9749	1028	1611
X. campestris pv. parthenii NCPPB 3888 Slc4 PT	X. hyacinthi CFBP 1156 T	82.9408	964	1611
X. campestris pv. parthenii NCPPB 3888 Slc4 PT	X. campestris pv. phormiicola NCPPB 2983 Slc6 PT	82.936	1008	1611
X. campestris pv. parthenii NCPPB 3888 Slc4 PT	X. bonasiae FX4 T	82.9283	1046	1611
X. campestris pv. parthenii NCPPB 3888 Slc4 PT	Xanthomonas campestris pv. phormiicola CFBP 8444 PT	82.8588	1056	1611
X. campestris pv. parthenii NCPPB 3888 Slc4 PT	X. translucens ATCC 19319 T	82.8076	826	1611
X. campestris pv. parthenii NCPPB 3888 Slc4 PT	X. indica PPL560 T	82.8006	977	1611
X. campestris pv. parthenii NCPPB 3888 Slc4 PT	X. campestris pv. cannae NCPPB 4345 PT	82.7959	959	1611
X. campestris pv. parthenii NCPPB 3888 Slc4 PT	X. sacchari CFBP4641 T	82.715	1002	1611
X. campestris pv. parthenii NCPPB 3888 Slc4 PT	Xanthomonas sp. NCPPB 1128	82.6551	970	1611
X. campestris pv. parthenii NCPPB 3888 Slc4 PT	X. sontii PPL1 T	82.616	893	1611
X. campestris pv. parthenii NCPPB 3888 Slc4 PT	X. theicola CFBP 4691 T	82.311	885	1611
X. campestris pv. parthenii NCPPB 3888 Slc4 PT	X. massiliensis SN8 T	81.4825	711	1611
X. campestris pv. parthenii NCPPB 3888 Slc4 PT	X. retroflexus Sp953	81.2557	757	1611
X. campestris pv. parthenii NCPPB 3888 Slc4 PT	X. albilineans CFBP2523 T	80.2396	648	1611
X. campestris pv. phormiicola NCPPB 2983 Slc6 PT	X. campestris pv. phormiicola NCPPB 2983 Slc6 PT	100	1712	1717
X. campestris pv. phormiicola NCPPB 2983 Slc6 PT	Xanthomonas campestris pv. phormiicola CFBP 8444 PT	99.9971	1716	1717
X. campestris pv. phormiicola NCPPB 2983 Slc6 PT	X. bonasiae FX4 T	95.0047	1433	1717
X. campestris pv. phormiicola NCPPB 2983 Slc6 PT	X. surreyensis Sa3BUA13 T	94.9333	1448	1717
X. campestris pv. phormiicola NCPPB 2983 Slc6 PT	X. hyacinthi CFBP 1156 T	93.0972	1239	1717
X. campestris pv. phormiicola NCPPB 2983 Slc6 PT	Xanthomonas sp. CFBP 8443	92.4583	1326	1717
X. campestris pv. phormiicola NCPPB 2983 Slc6 PT	X. translucens ATCC 19319 T	92.4374	1050	1717
X. campestris pv. phormiicola NCPPB 2983 Slc6 PT	X. theicola CFBP 4691 T	90.5413	1132	1717
X. campestris pv. phormiicola NCPPB 2983 Slc6 PT	X. indica PPL560 T	88.9917	1281	1717
X. campestris pv. phormiicola NCPPB 2983 Slc6 PT	X. sacchari CFBP4641 T	88.8803	1294	1717
X. campestris pv. phormiicola NCPPB 2983 Slc6 PT	X. campestris pv. cannae NCPPB 4345 PT	88.8551	1225	1717
X. campestris pv. phormiicola NCPPB 2983 Slc6 PT	Xanthomonas sp. NCPPB 1128	88.8381	1247	1717
X. campestris pv. phormiicola NCPPB 2983 Slc6 PT	X. sontii PPL1 T	88.7791	1152	1717
X. campestris pv. phormiicola NCPPB 2983 Slc6 PT	X. albilineans CFBP2523 T	83.8	883	1717
X. campestris pv. phormiicola NCPPB 2983 Slc6 PT	X. massiliensis SN8 T	83.5872	829	1717
X. campestris pv. phormiicola NCPPB 2983 Slc6 PT	X. euroxanthea CPBF 766	83.3505	1021	1717
X. campestris pv. phormiicola NCPPB 2983 Slc6 PT	X. euroxanthea CPBF 424 T	83.3464	1033	1717
X. campestris pv. phormiicola NCPPB 2983 Slc6 PT	X. euroxanthea CPBF 761	83.3186	1027	1717
X. campestris pv. phormiicola NCPPB 2983 Slc6 PT	X. euroxanthea 1	83.2452	1038	1717
X. campestris pv. phormiicola NCPPB 2983 Slc6 PT	X. arboricola CFBP 2528 T	83.2011	1021	1717
X. campestris pv. phormiicola NCPPB 2983 Slc6 PT	X. campestris pv. asclepiadis NCPPB 4013 PT	83.0648	1004	1717
X. campestris pv. phormiicola NCPPB 2983 Slc6 PT	X. codiaei CFBP 4690	82.9114	1036	1717
X. campestris pv. phormiicola NCPPB 2983 Slc6 PT	Xanthomonas campestris pv. badrii NEB122 PT	82.8605	1036	1717
X. campestris pv. phormiicola NCPPB 2983 Slc6 PT	X. campestris pv. parthenii NCPPB 3888 Slc4 PT	82.8012	1021	1717
X. campestris pv. phormiicola NCPPB 2983 Slc6 PT	Xanthomonas cannabis F17	82.6301	1002	1717
X. campestris pv. phormiicola NCPPB 2983 Slc6 PT	X. campestris pv. esculenti NCPPB 2190 Slc1 PT	82.6298	991	1717
X. campestris pv. phormiicola NCPPB 2983 Slc6 PT	X. cucurbitae CFBP2542 T	82.6179	947	1717
X. campestris pv. phormiicola NCPPB 2983 Slc6 PT	Xanthomonas cannabis Xcz13	82.6099	976	1717
X. campestris pv. phormiicola NCPPB 2983 Slc6 PT	X. cannabis NCPPB 2877 T PT	82.6035	944	1717
X. campestris pv. phormiicola NCPPB 2983 Slc6 PT	Xanthomonas cannabis F16	82.5991	1000	1717
X. campestris pv. phormiicola NCPPB 2983 Slc6 PT	X. campestris pv. zinniae NCPPB 2439 Slc1 PT	82.5799	991	1717
X. campestris pv. phormiicola NCPPB 2983 Slc6 PT	Xanthomonas cannabis CFBP 8591	82.5784	998	1717
X. campestris pv. phormiicola NCPPB 2983 Slc6 PT	Xanthomonas cannabis CFBP 8595	82.5677	1010	1717
X. campestris pv. phormiicola NCPPB 2983 Slc6 PT	Xanthomonas cannabis 8590	82.5532	1014	1717
X. campestris pv. phormiicola NCPPB 2983 Slc6 PT	X. cassavae CFBP 4642 T	82.5188	1006	1717
X. campestris pv. phormiicola NCPPB 2983 Slc6 PT	X. melonis NCPPB 3434	82.5145	992	1717
X. campestris pv. phormiicola NCPPB 2983 Slc6 PT	Xanthomonas cannabis pv. phaseoli PT	82.4974	992	1717
X. campestris pv. phormiicola NCPPB 2983 Slc6 PT	X. sp. NCPPB 1067 Slc3	82.4822	991	1717
X. campestris pv. phormiicola NCPPB 2983 Slc6 PT	X. floridensis WHRI 8848 T	82.455	1029	1717
X. campestris pv. phormiicola NCPPB 2983 Slc6 PT	X. campestris pv. campestris ATCC 33913 T PT	82.4279	1021	1717
X. campestris pv. phormiicola NCPPB 2983 Slc6 PT	X. hydrangea LMG 31884 T	82.3966	1024	1717
X. campestris pv. phormiicola NCPPB 2983 Slc6 PT	X. nasturtii WHRI 8853 T	82.3354	965	1717
X. campestris pv. phormiicola NCPPB 2983 Slc6 PT	X. pisi DSM 18956 T	82.3327	798	1717
X. campestris pv. phormiicola NCPPB 2983 Slc6 PT	X. campestris pv. nigromaculans NCPPB 1935 PT	82.3206	947	1717
X. campestris pv. phormiicola NCPPB 2983 Slc6 PT	X. hortorum pv. cynarae CFBP 4188 PT	82.2846	975	1717
X. campestris pv. phormiicola NCPPB 2983 Slc6 PT	X. maliensis LMG 27592 T	82.2789	962	1717
X. campestris pv. phormiicola NCPPB 2983 Slc6 PT	X. retroflexus Sp953	82.2786	858	1717
X. campestris pv. phormiicola NCPPB 2983 Slc6 PT	Xanthomonas hortorum pv. pelargonii CFBP 2533 PT	82.1952	990	1717
X. campestris pv. phormiicola NCPPB 2983 Slc6 PT	X. gardneri ATCC 19865 T	82.1594	943	1717
X. campestris pv. phormiicola NCPPB 2983 Slc6 PT	X. perforans DSM 18975 T	82.1528	997	1717
X. campestris pv. phormiicola NCPPB 2983 Slc6 PT	X. phaseoli ATCC 49119 T	82.1479	987	1717
X. campestris pv. phormiicola NCPPB 2983 Slc6 PT	X. hortorum pv. hederae NCPPB 939 T PT	82.1423	965	1717
X. campestris pv. phormiicola NCPPB 2983 Slc6 PT	X. euvesicatoria pv. euvesicatoria LMG 27970 T PT	82.0658	749	1717
X. campestris pv. phormiicola NCPPB 2983 Slc6 PT	X. bromi CFBP1976 T	82.0272	917	1717
X. campestris pv. phormiicola NCPPB 2983 Slc6 PT	X. dyei CFBP 7245 T	82.0027	993	1717
X. campestris pv. phormiicola NCPPB 2983 Slc6 PT	X. cissicola LMG 21719 T	81.9479	951	1717
X. campestris pv. phormiicola NCPPB 2983 Slc6 PT	X. vesicatoria ATCC 35937 T	81.9419	972	1717
X. campestris pv. phormiicola NCPPB 2983 Slc6 PT	X. citri pv. citri LMG 9322 T PT	81.9348	958	1717
X. campestris pv. phormiicola NCPPB 2983 Slc6 PT	X. dyei PLY 1	81.9332	998	1717
X. campestris pv. phormiicola NCPPB 2983 Slc6 PT	X. dyei pv. eucalypti NCPPB 2337 Slc2 PT	81.8814	1030	1717
X. campestris pv. phormiicola NCPPB 2983 Slc6 PT	X. dyei PLY 2	81.8101	1006	1717
X. campestris pv. phormiicola NCPPB 2983 Slc6 PT	X. prunicola CFBP 8353 T	81.7659	982	1717
X. campestris pv. phormiicola NCPPB 2983 Slc6 PT	X. populi CFBP1817 T	81.572	819	1717
X. campestris pv. phormiicola NCPPB 2983 Slc6 PT	X. vasicola NCPPB 2417 T	81.4553	936	1717
X. campestris pv. phormiicola NCPPB 2983 Slc6 PT	X. oryzae ICMP3125 T	81.4399	886	1717
X. campestris pv. phormiicola NCPPB 2983 Slc6 PT	X. fragariae PD 885 T	81.1476	742	1717
X. campestris pv. zinniae NCPPB 2439 Slc1 PT	X. campestris pv. zinniae NCPPB 2439 Slc1 PT	100	1676	1678
X. campestris pv. zinniae NCPPB 2439 Slc1 PT	Xanthomonas cannabis CFBP 8595	97.4929	1469	1678
X. campestris pv. zinniae NCPPB 2439 Slc1 PT	Xanthomonas cannabis CFBP 8591	97.4669	1490	1678
X. campestris pv. zinniae NCPPB 2439 Slc1 PT	Xanthomonas cannabis pv. phaseoli PT	97.4018	1463	1678
X. campestris pv. zinniae NCPPB 2439 Slc1 PT	Xanthomonas cannabis 8590	97.3796	1513	1678
X. campestris pv. zinniae NCPPB 2439 Slc1 PT	Xanthomonas cannabis F17	97.1715	1487	1678
X. campestris pv. zinniae NCPPB 2439 Slc1 PT	Xanthomonas cannabis F16	97.1556	1484	1678
X. campestris pv. zinniae NCPPB 2439 Slc1 PT	X. campestris pv. esculenti NCPPB 2190 Slc1 PT	96.9818	1462	1678
X. campestris pv. zinniae NCPPB 2439 Slc1 PT	Xanthomonas cannabis Xcz13	96.7208	1389	1678
X. campestris pv. zinniae NCPPB 2439 Slc1 PT	X. cannabis NCPPB 2877 T PT	96.583	1354	1678
X. campestris pv. zinniae NCPPB 2439 Slc1 PT	X. nasturtii WHRI 8853 T	89.638	1331	1678
X. campestris pv. zinniae NCPPB 2439 Slc1 PT	X. campestris pv. parthenii NCPPB 3888 Slc4 PT	88.8915	1351	1678
X. campestris pv. zinniae NCPPB 2439 Slc1 PT	Xanthomonas campestris pv. badrii NEB122 PT	88.8448	1359	1678
X. campestris pv. zinniae NCPPB 2439 Slc1 PT	X. codiaei CFBP 4690	88.4585	1352	1678
X. campestris pv. zinniae NCPPB 2439 Slc1 PT	X. floridensis WHRI 8848 T	88.1883	1368	1678
X. campestris pv. zinniae NCPPB 2439 Slc1 PT	X. pisi DSM 18956 T	88.1287	1055	1678
X. campestris pv. zinniae NCPPB 2439 Slc1 PT	X. euroxanthea CPBF 761	88.0994	1327	1678
X. campestris pv. zinniae NCPPB 2439 Slc1 PT	X. dyei pv. eucalypti NCPPB 2337 Slc2 PT	88.0743	1387	1678
X. campestris pv. zinniae NCPPB 2439 Slc1 PT	X. dyei CFBP 7245 T	88.0719	1375	1678
X. campestris pv. zinniae NCPPB 2439 Slc1 PT	X. cassavae CFBP 4642 T	88.0517	1345	1678
X. campestris pv. zinniae NCPPB 2439 Slc1 PT	X. euroxanthea 1	88.0448	1345	1678
X. campestris pv. zinniae NCPPB 2439 Slc1 PT	X. euroxanthea CPBF 766	88.0342	1378	1678
X. campestris pv. zinniae NCPPB 2439 Slc1 PT	X. dyei PLY 2	88.016	1396	1678
X. campestris pv. zinniae NCPPB 2439 Slc1 PT	X. euroxanthea CPBF 424 T	88.012	1373	1678
X. campestris pv. zinniae NCPPB 2439 Slc1 PT	X. dyei PLY 1	87.947	1378	1678
X. campestris pv. zinniae NCPPB 2439 Slc1 PT	X. vesicatoria ATCC 35937 T	87.8678	1395	1678
X. campestris pv. zinniae NCPPB 2439 Slc1 PT	X. arboricola CFBP 2528 T	87.8494	1368	1678
X. campestris pv. zinniae NCPPB 2439 Slc1 PT	X. campestris pv. asclepiadis NCPPB 4013 PT	87.7505	1348	1678
X. campestris pv. zinniae NCPPB 2439 Slc1 PT	X. perforans DSM 18975 T	87.5776	1349	1678
X. campestris pv. zinniae NCPPB 2439 Slc1 PT	X. phaseoli ATCC 49119 T	87.5376	1362	1678
X. campestris pv. zinniae NCPPB 2439 Slc1 PT	X. cissicola LMG 21719 T	87.503	1277	1678
X. campestris pv. zinniae NCPPB 2439 Slc1 PT	X. cucurbitae CFBP2542 T	87.4892	1168	1678
X. campestris pv. zinniae NCPPB 2439 Slc1 PT	X. euvesicatoria pv. euvesicatoria LMG 27970 T PT	87.3571	995	1678
X. campestris pv. zinniae NCPPB 2439 Slc1 PT	X. hydrangea LMG 31884 T	87.3208	1395	1678
X. campestris pv. zinniae NCPPB 2439 Slc1 PT	X. campestris pv. nigromaculans NCPPB 1935 PT	87.3134	1277	1678
X. campestris pv. zinniae NCPPB 2439 Slc1 PT	X. gardneri ATCC 19865 T	87.2892	1262	1678
X. campestris pv. zinniae NCPPB 2439 Slc1 PT	Xanthomonas hortorum pv. pelargonii CFBP 2533 PT	87.2761	1357	1678
X. campestris pv. zinniae NCPPB 2439 Slc1 PT	X. citri pv. citri LMG 9322 T PT	87.275	1322	1678
X. campestris pv. zinniae NCPPB 2439 Slc1 PT	X. hortorum pv. hederae NCPPB 939 T PT	87.2656	1290	1678
X. campestris pv. zinniae NCPPB 2439 Slc1 PT	X. hortorum pv. cynarae CFBP 4188 PT	87.2622	1351	1678
X. campestris pv. zinniae NCPPB 2439 Slc1 PT	X. bromi CFBP1976 T	87.1909	1265	1678
X. campestris pv. zinniae NCPPB 2439 Slc1 PT	X. prunicola CFBP 8353 T	87.1902	1353	1678
X. campestris pv. zinniae NCPPB 2439 Slc1 PT	X. sp. NCPPB 1067 Slc3	87.1851	1326	1678
X. campestris pv. zinniae NCPPB 2439 Slc1 PT	X. melonis NCPPB 3434	87.1754	1298	1678
X. campestris pv. zinniae NCPPB 2439 Slc1 PT	X. vasicola NCPPB 2417 T	86.8895	1294	1678
X. campestris pv. zinniae NCPPB 2439 Slc1 PT	X. oryzae ICMP3125 T	86.6044	1151	1678
X. campestris pv. zinniae NCPPB 2439 Slc1 PT	X. campestris pv. campestris ATCC 33913 T PT	86.3784	1356	1678
X. campestris pv. zinniae NCPPB 2439 Slc1 PT	X. populi CFBP1817 T	86.1856	1064	1678
X. campestris pv. zinniae NCPPB 2439 Slc1 PT	X. fragariae PD 885 T	85.7803	958	1678
X. campestris pv. zinniae NCPPB 2439 Slc1 PT	X. maliensis LMG 27592 T	83.82	1133	1678
X. campestris pv. zinniae NCPPB 2439 Slc1 PT	Xanthomonas sp. CFBP 8443	82.5656	1022	1678
X. campestris pv. zinniae NCPPB 2439 Slc1 PT	X. bonasiae FX4 T	82.5153	1049	1678
X. campestris pv. zinniae NCPPB 2439 Slc1 PT	X. campestris pv. cannae NCPPB 4345 PT	82.4929	975	1678
X. campestris pv. zinniae NCPPB 2439 Slc1 PT	X. surreyensis Sa3BUA13 T	82.4833	1050	1678
X. campestris pv. zinniae NCPPB 2439 Slc1 PT	X. campestris pv. phormiicola NCPPB 2983 Slc6 PT	82.4826	1011	1678
X. campestris pv. zinniae NCPPB 2439 Slc1 PT	Xanthomonas campestris pv. phormiicola CFBP 8444 PT	82.4731	1029	1678
X. campestris pv. zinniae NCPPB 2439 Slc1 PT	X. hyacinthi CFBP 1156 T	82.4668	971	1678
X. campestris pv. zinniae NCPPB 2439 Slc1 PT	X. indica PPL560 T	82.3578	1000	1678
X. campestris pv. zinniae NCPPB 2439 Slc1 PT	X. sontii PPL1 T	82.3496	900	1678
X. campestris pv. zinniae NCPPB 2439 Slc1 PT	X. translucens ATCC 19319 T	82.2684	854	1678
X. campestris pv. zinniae NCPPB 2439 Slc1 PT	X. sacchari CFBP4641 T	82.2629	1000	1678
X. campestris pv. zinniae NCPPB 2439 Slc1 PT	Xanthomonas sp. NCPPB 1128	82.252	984	1678
X. campestris pv. zinniae NCPPB 2439 Slc1 PT	X. theicola CFBP 4691 T	82.0516	867	1678
X. campestris pv. zinniae NCPPB 2439 Slc1 PT	X. retroflexus Sp953	81.0881	763	1678
X. campestris pv. zinniae NCPPB 2439 Slc1 PT	X. massiliensis SN8 T	81.0039	708	1678
X. campestris pv. zinniae NCPPB 2439 Slc1 PT	X. albilineans CFBP2523 T	79.9144	631	1678
X. cannabis NCPPB 2877 T PT	X. cannabis NCPPB 2877 T PT	100	1457	1468
X. cannabis NCPPB 2877 T PT	Xanthomonas cannabis Xcz13	99.1872	1343	1468
X. cannabis NCPPB 2877 T PT	X. campestris pv. esculenti NCPPB 2190 Slc1 PT	97.7278	1361	1468
X. cannabis NCPPB 2877 T PT	X. campestris pv. zinniae NCPPB 2439 Slc1 PT	96.6687	1357	1468
X. cannabis NCPPB 2877 T PT	Xanthomonas cannabis CFBP 8595	96.5301	1344	1468
X. cannabis NCPPB 2877 T PT	Xanthomonas cannabis F17	96.4914	1346	1468
X. cannabis NCPPB 2877 T PT	Xanthomonas cannabis F16	96.4794	1348	1468
X. cannabis NCPPB 2877 T PT	Xanthomonas cannabis CFBP 8591	96.4417	1360	1468
X. cannabis NCPPB 2877 T PT	Xanthomonas cannabis 8590	96.4389	1358	1468
X. cannabis NCPPB 2877 T PT	Xanthomonas cannabis pv. phaseoli PT	96.4055	1313	1468
X. cannabis NCPPB 2877 T PT	X. nasturtii WHRI 8853 T	89.3346	1237	1468
X. cannabis NCPPB 2877 T PT	X. campestris pv. parthenii NCPPB 3888 Slc4 PT	88.7871	1228	1468
X. cannabis NCPPB 2877 T PT	Xanthomonas campestris pv. badrii NEB122 PT	88.7826	1235	1468
X. cannabis NCPPB 2877 T PT	X. codiaei CFBP 4690	88.4127	1267	1468
X. cannabis NCPPB 2877 T PT	X. cassavae CFBP 4642 T	88.3056	1233	1468
X. cannabis NCPPB 2877 T PT	X. euroxanthea CPBF 761	88.2572	1267	1468
X. cannabis NCPPB 2877 T PT	X. euroxanthea CPBF 424 T	88.2298	1277	1468
X. cannabis NCPPB 2877 T PT	X. euroxanthea CPBF 766	88.228	1265	1468
X. cannabis NCPPB 2877 T PT	X. euroxanthea 1	88.2236	1250	1468
X. cannabis NCPPB 2877 T PT	X. floridensis WHRI 8848 T	88.2022	1288	1468
X. cannabis NCPPB 2877 T PT	X. arboricola CFBP 2528 T	88.185	1255	1468
X. cannabis NCPPB 2877 T PT	X. pisi DSM 18956 T	88.1358	1000	1468
X. cannabis NCPPB 2877 T PT	X. campestris pv. asclepiadis NCPPB 4013 PT	88.0504	1210	1468
X. cannabis NCPPB 2877 T PT	X. dyei PLY 2	88.0389	1279	1468
X. cannabis NCPPB 2877 T PT	X. dyei CFBP 7245 T	88.0212	1265	1468
X. cannabis NCPPB 2877 T PT	X. dyei pv. eucalypti NCPPB 2337 Slc2 PT	88.0143	1264	1468
X. cannabis NCPPB 2877 T PT	X. dyei PLY 1	87.9878	1285	1468
X. cannabis NCPPB 2877 T PT	X. vesicatoria ATCC 35937 T	87.8964	1291	1468
X. cannabis NCPPB 2877 T PT	X. perforans DSM 18975 T	87.5749	1249	1468
X. cannabis NCPPB 2877 T PT	X. hydrangea LMG 31884 T	87.5089	1253	1468
X. cannabis NCPPB 2877 T PT	X. phaseoli ATCC 49119 T	87.5087	1245	1468
X. cannabis NCPPB 2877 T PT	X. cucurbitae CFBP2542 T	87.4855	1096	1468
X. cannabis NCPPB 2877 T PT	X. cissicola LMG 21719 T	87.4742	1174	1468
X. cannabis NCPPB 2877 T PT	X. citri pv. citri LMG 9322 T PT	87.4645	1189	1468
X. cannabis NCPPB 2877 T PT	X. hortorum pv. hederae NCPPB 939 T PT	87.4274	1175	1468
X. cannabis NCPPB 2877 T PT	X. euvesicatoria pv. euvesicatoria LMG 27970 T PT	87.3906	921	1468
X. cannabis NCPPB 2877 T PT	X. campestris pv. nigromaculans NCPPB 1935 PT	87.3755	1194	1468
X. cannabis NCPPB 2877 T PT	X. hortorum pv. cynarae CFBP 4188 PT	87.3383	1234	1468
X. cannabis NCPPB 2877 T PT	X. gardneri ATCC 19865 T	87.3139	1158	1468
X. cannabis NCPPB 2877 T PT	Xanthomonas hortorum pv. pelargonii CFBP 2533 PT	87.3046	1238	1468
X. cannabis NCPPB 2877 T PT	X. prunicola CFBP 8353 T	87.2701	1224	1468
X. cannabis NCPPB 2877 T PT	X. bromi CFBP1976 T	87.235	1156	1468
X. cannabis NCPPB 2877 T PT	X. sp. NCPPB 1067 Slc3	87.1723	1200	1468
X. cannabis NCPPB 2877 T PT	X. melonis NCPPB 3434	87.0616	1233	1468
X. cannabis NCPPB 2877 T PT	X. vasicola NCPPB 2417 T	87.0248	1192	1468
X. cannabis NCPPB 2877 T PT	X. oryzae ICMP3125 T	86.6027	1076	1468
X. cannabis NCPPB 2877 T PT	X. campestris pv. campestris ATCC 33913 T PT	86.4419	1238	1468
X. cannabis NCPPB 2877 T PT	X. populi CFBP1817 T	86.2095	1011	1468
X. cannabis NCPPB 2877 T PT	X. fragariae PD 885 T	85.5797	917	1468
X. cannabis NCPPB 2877 T PT	X. maliensis LMG 27592 T	83.7148	1074	1468
X. cannabis NCPPB 2877 T PT	Xanthomonas campestris pv. phormiicola CFBP 8444 PT	82.5707	969	1468
X. cannabis NCPPB 2877 T PT	X. campestris pv. phormiicola NCPPB 2983 Slc6 PT	82.5665	944	1468
X. cannabis NCPPB 2877 T PT	X. hyacinthi CFBP 1156 T	82.5398	901	1468
X. cannabis NCPPB 2877 T PT	X. bonasiae FX4 T	82.5193	983	1468
X. cannabis NCPPB 2877 T PT	Xanthomonas sp. CFBP 8443	82.493	981	1468
X. cannabis NCPPB 2877 T PT	X. campestris pv. cannae NCPPB 4345 PT	82.4461	894	1468
X. cannabis NCPPB 2877 T PT	X. surreyensis Sa3BUA13 T	82.4116	991	1468
X. cannabis NCPPB 2877 T PT	X. translucens ATCC 19319 T	82.3654	781	1468
X. cannabis NCPPB 2877 T PT	X. indica PPL560 T	82.3582	932	1468
X. cannabis NCPPB 2877 T PT	X. sontii PPL1 T	82.3457	827	1468
X. cannabis NCPPB 2877 T PT	X. sacchari CFBP4641 T	82.2617	945	1468
X. cannabis NCPPB 2877 T PT	Xanthomonas sp. NCPPB 1128	82.2441	924	1468
X. cannabis NCPPB 2877 T PT	X. theicola CFBP 4691 T	81.9371	832	1468
X. cannabis NCPPB 2877 T PT	X. massiliensis SN8 T	81.0766	667	1468
X. cannabis NCPPB 2877 T PT	X. retroflexus Sp953	81.0252	725	1468
X. cannabis NCPPB 2877 T PT	X. albilineans CFBP2523 T	79.7866	619	1468
X. cassavae CFBP 4642 T	X. cassavae CFBP 4642 T	100	1753	1754
X. cassavae CFBP 4642 T	X. floridensis WHRI 8848 T	93.3217	1396	1754
X. cassavae CFBP 4642 T	X. campestris pv. parthenii NCPPB 3888 Slc4 PT	93.235	1383	1754
X. cassavae CFBP 4642 T	Xanthomonas campestris pv. badrii NEB122 PT	93.1831	1408	1754
X. cassavae CFBP 4642 T	X. codiaei CFBP 4690	91.8905	1384	1754
X. cassavae CFBP 4642 T	X. cucurbitae CFBP2542 T	89.7284	1206	1754
X. cassavae CFBP 4642 T	Xanthomonas cannabis F16	88.2792	1339	1754
X. cassavae CFBP 4642 T	X. melonis NCPPB 3434	88.2362	1320	1754
X. cassavae CFBP 4642 T	Xanthomonas cannabis Xcz13	88.219	1258	1754
X. cassavae CFBP 4642 T	X. sp. NCPPB 1067 Slc3	88.2037	1299	1754
X. cassavae CFBP 4642 T	Xanthomonas cannabis F17	88.1865	1344	1754
X. cassavae CFBP 4642 T	X. campestris pv. esculenti NCPPB 2190 Slc1 PT	88.1461	1319	1754
X. cassavae CFBP 4642 T	X. cannabis NCPPB 2877 T PT	88.1261	1244	1754
X. cassavae CFBP 4642 T	Xanthomonas cannabis CFBP 8591	88.0681	1319	1754
X. cassavae CFBP 4642 T	Xanthomonas cannabis CFBP 8595	88.0585	1307	1754
X. cassavae CFBP 4642 T	Xanthomonas cannabis 8590	88.0391	1342	1754
X. cassavae CFBP 4642 T	X. campestris pv. zinniae NCPPB 2439 Slc1 PT	87.9877	1364	1754
X. cassavae CFBP 4642 T	Xanthomonas cannabis pv. phaseoli PT	87.9769	1312	1754
X. cassavae CFBP 4642 T	X. arboricola CFBP 2528 T	87.9482	1321	1754
X. cassavae CFBP 4642 T	X. pisi DSM 18956 T	87.8555	1028	1754
X. cassavae CFBP 4642 T	X. euroxanthea CPBF 761	87.8377	1309	1754
X. cassavae CFBP 4642 T	X. euroxanthea CPBF 424 T	87.8367	1327	1754
X. cassavae CFBP 4642 T	X. euroxanthea 1	87.8203	1308	1754
X. cassavae CFBP 4642 T	X. euroxanthea CPBF 766	87.8081	1322	1754
X. cassavae CFBP 4642 T	X. campestris pv. asclepiadis NCPPB 4013 PT	87.7198	1294	1754
X. cassavae CFBP 4642 T	X. vesicatoria ATCC 35937 T	87.6789	1374	1754
X. cassavae CFBP 4642 T	X. dyei pv. eucalypti NCPPB 2337 Slc2 PT	87.5497	1377	1754
X. cassavae CFBP 4642 T	X. dyei CFBP 7245 T	87.532	1350	1754
X. cassavae CFBP 4642 T	X. nasturtii WHRI 8853 T	87.5067	1292	1754
X. cassavae CFBP 4642 T	X. dyei PLY 2	87.43	1364	1754
X. cassavae CFBP 4642 T	X. dyei PLY 1	87.4127	1370	1754
X. cassavae CFBP 4642 T	X. perforans DSM 18975 T	87.3827	1367	1754
X. cassavae CFBP 4642 T	X. euvesicatoria pv. euvesicatoria LMG 27970 T PT	87.1434	979	1754
X. cassavae CFBP 4642 T	X. cissicola LMG 21719 T	87.1325	1276	1754
X. cassavae CFBP 4642 T	X. citri pv. citri LMG 9322 T PT	87.0928	1319	1754
X. cassavae CFBP 4642 T	X. phaseoli ATCC 49119 T	87.0832	1371	1754
X. cassavae CFBP 4642 T	X. bromi CFBP1976 T	87.0746	1247	1754
X. cassavae CFBP 4642 T	X. hydrangea LMG 31884 T	86.9751	1344	1754
X. cassavae CFBP 4642 T	X. gardneri ATCC 19865 T	86.9585	1224	1754
X. cassavae CFBP 4642 T	X. campestris pv. nigromaculans NCPPB 1935 PT	86.9532	1226	1754
X. cassavae CFBP 4642 T	X. hortorum pv. hederae NCPPB 939 T PT	86.9005	1247	1754
X. cassavae CFBP 4642 T	X. hortorum pv. cynarae CFBP 4188 PT	86.8947	1306	1754
X. cassavae CFBP 4642 T	Xanthomonas hortorum pv. pelargonii CFBP 2533 PT	86.8542	1329	1754
X. cassavae CFBP 4642 T	X. prunicola CFBP 8353 T	86.7833	1328	1754
X. cassavae CFBP 4642 T	X. vasicola NCPPB 2417 T	86.4272	1272	1754
X. cassavae CFBP 4642 T	X. campestris pv. campestris ATCC 33913 T PT	86.2257	1299	1754
X. cassavae CFBP 4642 T	X. oryzae ICMP3125 T	86.1629	1152	1754
X. cassavae CFBP 4642 T	X. populi CFBP1817 T	85.9783	1055	1754
X. cassavae CFBP 4642 T	X. fragariae PD 885 T	85.211	962	1754
X. cassavae CFBP 4642 T	X. maliensis LMG 27592 T	83.8551	1147	1754
X. cassavae CFBP 4642 T	X. hyacinthi CFBP 1156 T	82.6745	966	1754
X. cassavae CFBP 4642 T	Xanthomonas sp. CFBP 8443	82.6489	1022	1754
X. cassavae CFBP 4642 T	X. surreyensis Sa3BUA13 T	82.5897	1052	1754
X. cassavae CFBP 4642 T	X. campestris pv. phormiicola NCPPB 2983 Slc6 PT	82.5537	1003	1754
X. cassavae CFBP 4642 T	X. indica PPL560 T	82.5024	1004	1754
X. cassavae CFBP 4642 T	Xanthomonas campestris pv. phormiicola CFBP 8444 PT	82.5004	1040	1754
X. cassavae CFBP 4642 T	X. bonasiae FX4 T	82.4985	1076	1754
X. cassavae CFBP 4642 T	X. translucens ATCC 19319 T	82.4755	822	1754
X. cassavae CFBP 4642 T	X. sontii PPL1 T	82.4032	892	1754
X. cassavae CFBP 4642 T	X. campestris pv. cannae NCPPB 4345 PT	82.3169	965	1754
X. cassavae CFBP 4642 T	Xanthomonas sp. NCPPB 1128	82.2983	980	1754
X. cassavae CFBP 4642 T	X. sacchari CFBP4641 T	82.2931	1005	1754
X. cassavae CFBP 4642 T	X. theicola CFBP 4691 T	81.9927	897	1754
X. cassavae CFBP 4642 T	X. massiliensis SN8 T	81.273	688	1754
X. cassavae CFBP 4642 T	X. retroflexus Sp953	81.0156	767	1754
X. cassavae CFBP 4642 T	X. albilineans CFBP2523 T	80.076	647	1754
X. cissicola LMG 21719 T	X. cissicola LMG 21719 T	100	1596	1605
X. cissicola LMG 21719 T	X. citri pv. citri LMG 9322 T PT	98.4037	1412	1605
X. cissicola LMG 21719 T	X. perforans DSM 18975 T	94.5536	1396	1605
X. cissicola LMG 21719 T	X. euvesicatoria pv. euvesicatoria LMG 27970 T PT	94.1591	1034	1605
X. cissicola LMG 21719 T	X. phaseoli ATCC 49119 T	93.722	1395	1605
X. cissicola LMG 21719 T	X. vasicola NCPPB 2417 T	90.3228	1316	1605
X. cissicola LMG 21719 T	X. prunicola CFBP 8353 T	90.1429	1347	1605
X. cissicola LMG 21719 T	X. oryzae ICMP3125 T	89.5743	1198	1605
X. cissicola LMG 21719 T	X. bromi CFBP1976 T	89.5669	1267	1605
X. cissicola LMG 21719 T	X. nasturtii WHRI 8853 T	89.1811	1256	1605
X. cissicola LMG 21719 T	X. campestris pv. nigromaculans NCPPB 1935 PT	87.6712	1196	1605
X. cissicola LMG 21719 T	Xanthomonas cannabis CFBP 8591	87.5714	1262	1605
X. cissicola LMG 21719 T	Xanthomonas cannabis CFBP 8595	87.5191	1260	1605
X. cissicola LMG 21719 T	Xanthomonas cannabis 8590	87.4969	1287	1605
X. cissicola LMG 21719 T	Xanthomonas cannabis F16	87.49	1278	1605
X. cissicola LMG 21719 T	Xanthomonas cannabis F17	87.4882	1279	1605
X. cissicola LMG 21719 T	Xanthomonas cannabis Xcz13	87.4697	1198	1605
X. cissicola LMG 21719 T	X. campestris pv. esculenti NCPPB 2190 Slc1 PT	87.4556	1251	1605
X. cissicola LMG 21719 T	X. euroxanthea 1	87.4337	1246	1605
X. cissicola LMG 21719 T	X. arboricola CFBP 2528 T	87.4302	1280	1605
X. cissicola LMG 21719 T	X. campestris pv. zinniae NCPPB 2439 Slc1 PT	87.415	1290	1605
X. cissicola LMG 21719 T	Xanthomonas cannabis pv. phaseoli PT	87.4142	1263	1605
X. cissicola LMG 21719 T	X. euroxanthea CPBF 766	87.3869	1260	1605
X. cissicola LMG 21719 T	X. euroxanthea CPBF 424 T	87.338	1264	1605
X. cissicola LMG 21719 T	X. euroxanthea CPBF 761	87.335	1244	1605
X. cissicola LMG 21719 T	X. cannabis NCPPB 2877 T PT	87.3033	1190	1605
X. cissicola LMG 21719 T	X. hortorum pv. hederae NCPPB 939 T PT	87.2913	1250	1605
X. cissicola LMG 21719 T	X. campestris pv. asclepiadis NCPPB 4013 PT	87.2779	1243	1605
X. cissicola LMG 21719 T	Xanthomonas campestris pv. badrii NEB122 PT	87.1185	1261	1605
X. cissicola LMG 21719 T	X. campestris pv. parthenii NCPPB 3888 Slc4 PT	87.1121	1259	1605
X. cissicola LMG 21719 T	X. cassavae CFBP 4642 T	87.0906	1290	1605
X. cissicola LMG 21719 T	X. hortorum pv. cynarae CFBP 4188 PT	87.0049	1262	1605
X. cissicola LMG 21719 T	X. gardneri ATCC 19865 T	86.9965	1168	1605
X. cissicola LMG 21719 T	Xanthomonas hortorum pv. pelargonii CFBP 2533 PT	86.982	1263	1605
X. cissicola LMG 21719 T	X. pisi DSM 18956 T	86.9691	973	1605
X. cissicola LMG 21719 T	X. hydrangea LMG 31884 T	86.9565	1314	1605
X. cissicola LMG 21719 T	X. floridensis WHRI 8848 T	86.9071	1270	1605
X. cissicola LMG 21719 T	X. codiaei CFBP 4690	86.8018	1245	1605
X. cissicola LMG 21719 T	X. dyei pv. eucalypti NCPPB 2337 Slc2 PT	86.7567	1275	1605
X. cissicola LMG 21719 T	X. dyei PLY 1	86.7226	1254	1605
X. cissicola LMG 21719 T	X. dyei CFBP 7245 T	86.6618	1277	1605
X. cissicola LMG 21719 T	X. dyei PLY 2	86.6615	1281	1605
X. cissicola LMG 21719 T	X. vesicatoria ATCC 35937 T	86.4728	1286	1605
X. cissicola LMG 21719 T	X. melonis NCPPB 3434	86.1831	1211	1605
X. cissicola LMG 21719 T	X. sp. NCPPB 1067 Slc3	86.1629	1177	1605
X. cissicola LMG 21719 T	X. cucurbitae CFBP2542 T	86.0637	1124	1605
X. cissicola LMG 21719 T	X. populi CFBP1817 T	85.894	1047	1605
X. cissicola LMG 21719 T	X. campestris pv. campestris ATCC 33913 T PT	85.8362	1235	1605
X. cissicola LMG 21719 T	X. fragariae PD 885 T	85.8047	949	1605
X. cissicola LMG 21719 T	X. maliensis LMG 27592 T	83.5749	1128	1605
X. cissicola LMG 21719 T	Xanthomonas sp. CFBP 8443	82.0529	941	1605
X. cissicola LMG 21719 T	Xanthomonas campestris pv. phormiicola CFBP 8444 PT	82.0502	953	1605
X. cissicola LMG 21719 T	X. translucens ATCC 19319 T	82.0453	790	1605
X. cissicola LMG 21719 T	X. bonasiae FX4 T	81.9887	964	1605
X. cissicola LMG 21719 T	X. campestris pv. phormiicola NCPPB 2983 Slc6 PT	81.9605	937	1605
X. cissicola LMG 21719 T	X. surreyensis Sa3BUA13 T	81.9211	967	1605
X. cissicola LMG 21719 T	X. indica PPL560 T	81.8385	944	1605
X. cissicola LMG 21719 T	X. campestris pv. cannae NCPPB 4345 PT	81.8297	896	1605
X. cissicola LMG 21719 T	X. sacchari CFBP4641 T	81.8079	947	1605
X. cissicola LMG 21719 T	X. hyacinthi CFBP 1156 T	81.8072	901	1605
X. cissicola LMG 21719 T	X. sontii PPL1 T	81.7887	855	1605
X. cissicola LMG 21719 T	Xanthomonas sp. NCPPB 1128	81.6792	923	1605
X. cissicola LMG 21719 T	X. theicola CFBP 4691 T	81.4811	826	1605
X. cissicola LMG 21719 T	X. retroflexus Sp953	80.5733	691	1605
X. cissicola LMG 21719 T	X. massiliensis SN8 T	80.3967	644	1605
X. cissicola LMG 21719 T	X. albilineans CFBP2523 T	79.6907	588	1605
X. citri pv. citri LMG 9322 T PT	X. citri pv. citri LMG 9322 T PT	100	1622	1629
X. citri pv. citri LMG 9322 T PT	X. cissicola LMG 21719 T	98.3391	1419	1629
X. citri pv. citri LMG 9322 T PT	X. perforans DSM 18975 T	94.4139	1442	1629
X. citri pv. citri LMG 9322 T PT	X. euvesicatoria pv. euvesicatoria LMG 27970 T PT	93.9383	1026	1629
X. citri pv. citri LMG 9322 T PT	X. phaseoli ATCC 49119 T	93.6691	1434	1629
X. citri pv. citri LMG 9322 T PT	X. vasicola NCPPB 2417 T	90.2386	1331	1629
X. citri pv. citri LMG 9322 T PT	X. prunicola CFBP 8353 T	90.1062	1351	1629
X. citri pv. citri LMG 9322 T PT	X. bromi CFBP1976 T	89.5509	1265	1629
X. citri pv. citri LMG 9322 T PT	X. oryzae ICMP3125 T	89.5361	1184	1629
X. citri pv. citri LMG 9322 T PT	X. nasturtii WHRI 8853 T	89.1657	1276	1629
X. citri pv. citri LMG 9322 T PT	X. campestris pv. nigromaculans NCPPB 1935 PT	87.5635	1225	1629
X. citri pv. citri LMG 9322 T PT	Xanthomonas cannabis 8590	87.5538	1317	1629
X. citri pv. citri LMG 9322 T PT	Xanthomonas cannabis F16	87.5527	1287	1629
X. citri pv. citri LMG 9322 T PT	Xanthomonas cannabis CFBP 8591	87.5199	1282	1629
X. citri pv. citri LMG 9322 T PT	X. euroxanthea CPBF 424 T	87.5034	1277	1629
X. citri pv. citri LMG 9322 T PT	Xanthomonas cannabis F17	87.4981	1284	1629
X. citri pv. citri LMG 9322 T PT	X. euroxanthea CPBF 766	87.4742	1262	1629
X. citri pv. citri LMG 9322 T PT	X. euroxanthea 1	87.4501	1260	1629
X. citri pv. citri LMG 9322 T PT	Xanthomonas cannabis CFBP 8595	87.4392	1296	1629
X. citri pv. citri LMG 9322 T PT	X. arboricola CFBP 2528 T	87.4355	1294	1629
X. citri pv. citri LMG 9322 T PT	Xanthomonas cannabis pv. phaseoli PT	87.4301	1285	1629
X. citri pv. citri LMG 9322 T PT	Xanthomonas cannabis Xcz13	87.4079	1220	1629
X. citri pv. citri LMG 9322 T PT	X. euroxanthea CPBF 761	87.3791	1290	1629
X. citri pv. citri LMG 9322 T PT	X. campestris pv. esculenti NCPPB 2190 Slc1 PT	87.3717	1279	1629
X. citri pv. citri LMG 9322 T PT	X. cannabis NCPPB 2877 T PT	87.3715	1210	1629
X. citri pv. citri LMG 9322 T PT	X. campestris pv. zinniae NCPPB 2439 Slc1 PT	87.3547	1328	1629
X. citri pv. citri LMG 9322 T PT	X. campestris pv. asclepiadis NCPPB 4013 PT	87.3041	1262	1629
X. citri pv. citri LMG 9322 T PT	X. cassavae CFBP 4642 T	87.1453	1312	1629
X. citri pv. citri LMG 9322 T PT	X. campestris pv. parthenii NCPPB 3888 Slc4 PT	87.1195	1296	1629
X. citri pv. citri LMG 9322 T PT	Xanthomonas campestris pv. badrii NEB122 PT	87.0454	1295	1629
X. citri pv. citri LMG 9322 T PT	X. pisi DSM 18956 T	87.0034	983	1629
X. citri pv. citri LMG 9322 T PT	X. gardneri ATCC 19865 T	87.0016	1183	1629
X. citri pv. citri LMG 9322 T PT	X. hortorum pv. hederae NCPPB 939 T PT	86.9662	1228	1629
X. citri pv. citri LMG 9322 T PT	X. hortorum pv. cynarae CFBP 4188 PT	86.9456	1280	1629
X. citri pv. citri LMG 9322 T PT	Xanthomonas hortorum pv. pelargonii CFBP 2533 PT	86.8845	1284	1629
X. citri pv. citri LMG 9322 T PT	X. hydrangea LMG 31884 T	86.8617	1297	1629
X. citri pv. citri LMG 9322 T PT	X. floridensis WHRI 8848 T	86.8243	1297	1629
X. citri pv. citri LMG 9322 T PT	X. codiaei CFBP 4690	86.7877	1290	1629
X. citri pv. citri LMG 9322 T PT	X. dyei pv. eucalypti NCPPB 2337 Slc2 PT	86.7661	1306	1629
X. citri pv. citri LMG 9322 T PT	X. dyei PLY 2	86.6366	1298	1629
X. citri pv. citri LMG 9322 T PT	X. dyei CFBP 7245 T	86.6235	1302	1629
X. citri pv. citri LMG 9322 T PT	X. dyei PLY 1	86.61	1298	1629
X. citri pv. citri LMG 9322 T PT	X. vesicatoria ATCC 35937 T	86.3707	1327	1629
X. citri pv. citri LMG 9322 T PT	X. melonis NCPPB 3434	86.1181	1241	1629
X. citri pv. citri LMG 9322 T PT	X. sp. NCPPB 1067 Slc3	86.0616	1224	1629
X. citri pv. citri LMG 9322 T PT	X. cucurbitae CFBP2542 T	86.0302	1150	1629
X. citri pv. citri LMG 9322 T PT	X. populi CFBP1817 T	85.8295	1037	1629
X. citri pv. citri LMG 9322 T PT	X. campestris pv. campestris ATCC 33913 T PT	85.7023	1265	1629
X. citri pv. citri LMG 9322 T PT	X. fragariae PD 885 T	85.5886	948	1629
X. citri pv. citri LMG 9322 T PT	X. maliensis LMG 27592 T	83.6078	1139	1629
X. citri pv. citri LMG 9322 T PT	Xanthomonas sp. CFBP 8443	82.1079	968	1629
X. citri pv. citri LMG 9322 T PT	Xanthomonas campestris pv. phormiicola CFBP 8444 PT	82.0708	958	1629
X. citri pv. citri LMG 9322 T PT	X. campestris pv. phormiicola NCPPB 2983 Slc6 PT	82.0494	939	1629
X. citri pv. citri LMG 9322 T PT	X. surreyensis Sa3BUA13 T	82.0453	984	1629
X. citri pv. citri LMG 9322 T PT	X. bonasiae FX4 T	81.9951	996	1629
X. citri pv. citri LMG 9322 T PT	X. hyacinthi CFBP 1156 T	81.9671	908	1629
X. citri pv. citri LMG 9322 T PT	X. translucens ATCC 19319 T	81.9663	798	1629
X. citri pv. citri LMG 9322 T PT	X. indica PPL560 T	81.8626	963	1629
X. citri pv. citri LMG 9322 T PT	X. sacchari CFBP4641 T	81.8604	966	1629
X. citri pv. citri LMG 9322 T PT	X. sontii PPL1 T	81.847	871	1629
X. citri pv. citri LMG 9322 T PT	X. campestris pv. cannae NCPPB 4345 PT	81.8417	947	1629
X. citri pv. citri LMG 9322 T PT	Xanthomonas sp. NCPPB 1128	81.7739	947	1629
X. citri pv. citri LMG 9322 T PT	X. theicola CFBP 4691 T	81.5191	816	1629
X. citri pv. citri LMG 9322 T PT	X. massiliensis SN8 T	80.7432	623	1629
X. citri pv. citri LMG 9322 T PT	X. retroflexus Sp953	80.4522	723	1629
X. citri pv. citri LMG 9322 T PT	X. albilineans CFBP2523 T	79.7216	612	1629
X. codiaei CFBP 4690	X. codiaei CFBP 4690	100	1637	1638
X. codiaei CFBP 4690	Xanthomonas campestris pv. badrii NEB122 PT	92.5752	1382	1638
X. codiaei CFBP 4690	X. campestris pv. parthenii NCPPB 3888 Slc4 PT	92.562	1377	1638
X. codiaei CFBP 4690	X. floridensis WHRI 8848 T	92.1174	1436	1638
X. codiaei CFBP 4690	X. cassavae CFBP 4642 T	91.9112	1389	1638
X. codiaei CFBP 4690	X. cucurbitae CFBP2542 T	89.8687	1219	1638
X. codiaei CFBP 4690	X. sp. NCPPB 1067 Slc3	88.601	1359	1638
X. codiaei CFBP 4690	X. melonis NCPPB 3434	88.6005	1376	1638
X. codiaei CFBP 4690	Xanthomonas cannabis F17	88.4395	1365	1638
X. codiaei CFBP 4690	Xanthomonas cannabis F16	88.4199	1364	1638
X. codiaei CFBP 4690	Xanthomonas cannabis CFBP 8595	88.4174	1339	1638
X. codiaei CFBP 4690	Xanthomonas cannabis Xcz13	88.4018	1288	1638
X. codiaei CFBP 4690	X. campestris pv. zinniae NCPPB 2439 Slc1 PT	88.354	1360	1638
X. codiaei CFBP 4690	X. cannabis NCPPB 2877 T PT	88.3509	1262	1638
X. codiaei CFBP 4690	Xanthomonas cannabis 8590	88.3469	1365	1638
X. codiaei CFBP 4690	X. campestris pv. esculenti NCPPB 2190 Slc1 PT	88.3373	1335	1638
X. codiaei CFBP 4690	Xanthomonas cannabis pv. phaseoli PT	88.33	1326	1638
X. codiaei CFBP 4690	Xanthomonas cannabis CFBP 8591	88.3085	1358	1638
X. codiaei CFBP 4690	X. euroxanthea CPBF 424 T	87.7938	1326	1638
X. codiaei CFBP 4690	X. pisi DSM 18956 T	87.7697	1073	1638
X. codiaei CFBP 4690	X. euroxanthea CPBF 766	87.7672	1325	1638
X. codiaei CFBP 4690	X. euroxanthea CPBF 761	87.7431	1301	1638
X. codiaei CFBP 4690	X. euroxanthea 1	87.7242	1293	1638
X. codiaei CFBP 4690	X. vesicatoria ATCC 35937 T	87.7187	1408	1638
X. codiaei CFBP 4690	X. dyei pv. eucalypti NCPPB 2337 Slc2 PT	87.6743	1383	1638
X. codiaei CFBP 4690	X. dyei CFBP 7245 T	87.6536	1367	1638
X. codiaei CFBP 4690	X. arboricola CFBP 2528 T	87.5635	1311	1638
X. codiaei CFBP 4690	X. nasturtii WHRI 8853 T	87.5303	1290	1638
X. codiaei CFBP 4690	X. campestris pv. asclepiadis NCPPB 4013 PT	87.5003	1290	1638
X. codiaei CFBP 4690	X. dyei PLY 1	87.3842	1420	1638
X. codiaei CFBP 4690	X. dyei PLY 2	87.3838	1397	1638
X. codiaei CFBP 4690	X. bromi CFBP1976 T	87.1076	1225	1638
X. codiaei CFBP 4690	X. phaseoli ATCC 49119 T	87.0511	1351	1638
X. codiaei CFBP 4690	X. perforans DSM 18975 T	87.0205	1336	1638
X. codiaei CFBP 4690	X. hydrangea LMG 31884 T	87.0037	1329	1638
X. codiaei CFBP 4690	X. hortorum pv. hederae NCPPB 939 T PT	86.8895	1235	1638
X. codiaei CFBP 4690	X. euvesicatoria pv. euvesicatoria LMG 27970 T PT	86.88	972	1638
X. codiaei CFBP 4690	X. citri pv. citri LMG 9322 T PT	86.8791	1285	1638
X. codiaei CFBP 4690	X. hortorum pv. cynarae CFBP 4188 PT	86.8415	1298	1638
X. codiaei CFBP 4690	X. cissicola LMG 21719 T	86.8378	1243	1638
X. codiaei CFBP 4690	X. campestris pv. nigromaculans NCPPB 1935 PT	86.7734	1253	1638
X. codiaei CFBP 4690	Xanthomonas hortorum pv. pelargonii CFBP 2533 PT	86.7587	1308	1638
X. codiaei CFBP 4690	X. gardneri ATCC 19865 T	86.7379	1220	1638
X. codiaei CFBP 4690	X. prunicola CFBP 8353 T	86.7019	1329	1638
X. codiaei CFBP 4690	X. campestris pv. campestris ATCC 33913 T PT	86.3763	1307	1638
X. codiaei CFBP 4690	X. vasicola NCPPB 2417 T	86.2188	1252	1638
X. codiaei CFBP 4690	X. oryzae ICMP3125 T	86.0148	1151	1638
X. codiaei CFBP 4690	X. populi CFBP1817 T	85.8628	1052	1638
X. codiaei CFBP 4690	X. fragariae PD 885 T	85.2226	938	1638
X. codiaei CFBP 4690	X. maliensis LMG 27592 T	83.998	1179	1638
X. codiaei CFBP 4690	Xanthomonas sp. CFBP 8443	83.1052	1026	1638
X. codiaei CFBP 4690	X. hyacinthi CFBP 1156 T	82.9956	964	1638
X. codiaei CFBP 4690	X. campestris pv. phormiicola NCPPB 2983 Slc6 PT	82.9462	1028	1638
X. codiaei CFBP 4690	Xanthomonas campestris pv. phormiicola CFBP 8444 PT	82.9335	1050	1638
X. codiaei CFBP 4690	X. bonasiae FX4 T	82.9233	1067	1638
X. codiaei CFBP 4690	X. surreyensis Sa3BUA13 T	82.9093	1061	1638
X. codiaei CFBP 4690	X. translucens ATCC 19319 T	82.8463	838	1638
X. codiaei CFBP 4690	X. campestris pv. cannae NCPPB 4345 PT	82.8379	947	1638
X. codiaei CFBP 4690	X. sontii PPL1 T	82.8034	912	1638
X. codiaei CFBP 4690	X. indica PPL560 T	82.768	1023	1638
X. codiaei CFBP 4690	Xanthomonas sp. NCPPB 1128	82.6928	1020	1638
X. codiaei CFBP 4690	X. sacchari CFBP4641 T	82.683	1010	1638
X. codiaei CFBP 4690	X. theicola CFBP 4691 T	82.4642	876	1638
X. codiaei CFBP 4690	X. massiliensis SN8 T	81.414	702	1638
X. codiaei CFBP 4690	X. retroflexus Sp953	81.382	759	1638
X. codiaei CFBP 4690	X. albilineans CFBP2523 T	80.3145	670	1638
X. cucurbitae CFBP2542 T	X. cucurbitae CFBP2542 T	100	1401	1406
X. cucurbitae CFBP2542 T	Xanthomonas campestris pv. badrii NEB122 PT	90.1881	1223	1406
X. cucurbitae CFBP2542 T	X. campestris pv. parthenii NCPPB 3888 Slc4 PT	90.1478	1213	1406
X. cucurbitae CFBP2542 T	X. codiaei CFBP 4690	90.0026	1199	1406
X. cucurbitae CFBP2542 T	X. floridensis WHRI 8848 T	89.9896	1192	1406
X. cucurbitae CFBP2542 T	X. cassavae CFBP 4642 T	89.8263	1216	1406
X. cucurbitae CFBP2542 T	X. sp. NCPPB 1067 Slc3	88.336	1194	1406
X. cucurbitae CFBP2542 T	X. melonis NCPPB 3434	88.2997	1200	1406
X. cucurbitae CFBP2542 T	X. campestris pv. esculenti NCPPB 2190 Slc1 PT	87.7251	1140	1406
X. cucurbitae CFBP2542 T	Xanthomonas cannabis CFBP 8595	87.6762	1174	1406
X. cucurbitae CFBP2542 T	X. cannabis NCPPB 2877 T PT	87.6304	1100	1406
X. cucurbitae CFBP2542 T	Xanthomonas cannabis F16	87.6208	1166	1406
X. cucurbitae CFBP2542 T	Xanthomonas cannabis CFBP 8591	87.618	1173	1406
X. cucurbitae CFBP2542 T	Xanthomonas cannabis 8590	87.6013	1176	1406
X. cucurbitae CFBP2542 T	Xanthomonas cannabis pv. phaseoli PT	87.581	1152	1406
X. cucurbitae CFBP2542 T	Xanthomonas cannabis F17	87.5805	1163	1406
X. cucurbitae CFBP2542 T	X. campestris pv. zinniae NCPPB 2439 Slc1 PT	87.5754	1181	1406
X. cucurbitae CFBP2542 T	Xanthomonas cannabis Xcz13	87.4852	1135	1406
X. cucurbitae CFBP2542 T	X. euroxanthea CPBF 761	87.2308	1143	1406
X. cucurbitae CFBP2542 T	X. euroxanthea 1	87.1823	1143	1406
X. cucurbitae CFBP2542 T	X. euroxanthea CPBF 424 T	87.1687	1165	1406
X. cucurbitae CFBP2542 T	X. euroxanthea CPBF 766	87.1504	1162	1406
X. cucurbitae CFBP2542 T	X. pisi DSM 18956 T	87.0917	932	1406
X. cucurbitae CFBP2542 T	X. campestris pv. asclepiadis NCPPB 4013 PT	87.036	1129	1406
X. cucurbitae CFBP2542 T	X. dyei pv. eucalypti NCPPB 2337 Slc2 PT	86.9993	1191	1406
X. cucurbitae CFBP2542 T	X. arboricola CFBP 2528 T	86.9903	1142	1406
X. cucurbitae CFBP2542 T	X. dyei CFBP 7245 T	86.9589	1184	1406
X. cucurbitae CFBP2542 T	X. vesicatoria ATCC 35937 T	86.9446	1196	1406
X. cucurbitae CFBP2542 T	X. nasturtii WHRI 8853 T	86.9339	1169	1406
X. cucurbitae CFBP2542 T	X. dyei PLY 1	86.9164	1200	1406
X. cucurbitae CFBP2542 T	X. dyei PLY 2	86.9047	1205	1406
X. cucurbitae CFBP2542 T	X. bromi CFBP1976 T	86.509	1132	1406
X. cucurbitae CFBP2542 T	X. perforans DSM 18975 T	86.4874	1176	1406
X. cucurbitae CFBP2542 T	X. hortorum pv. cynarae CFBP 4188 PT	86.4763	1130	1406
X. cucurbitae CFBP2542 T	X. phaseoli ATCC 49119 T	86.4091	1185	1406
X. cucurbitae CFBP2542 T	X. hydrangea LMG 31884 T	86.3975	1162	1406
X. cucurbitae CFBP2542 T	Xanthomonas hortorum pv. pelargonii CFBP 2533 PT	86.3763	1153	1406
X. cucurbitae CFBP2542 T	X. campestris pv. nigromaculans NCPPB 1935 PT	86.3757	1083	1406
X. cucurbitae CFBP2542 T	X. hortorum pv. hederae NCPPB 939 T PT	86.2804	1117	1406
X. cucurbitae CFBP2542 T	X. euvesicatoria pv. euvesicatoria LMG 27970 T PT	86.2225	880	1406
X. cucurbitae CFBP2542 T	X. gardneri ATCC 19865 T	86.1939	1095	1406
X. cucurbitae CFBP2542 T	X. citri pv. citri LMG 9322 T PT	86.1742	1130	1406
X. cucurbitae CFBP2542 T	X. cissicola LMG 21719 T	86.0537	1123	1406
X. cucurbitae CFBP2542 T	X. prunicola CFBP 8353 T	85.9965	1163	1406
X. cucurbitae CFBP2542 T	X. campestris pv. campestris ATCC 33913 T PT	85.9791	1151	1406
X. cucurbitae CFBP2542 T	X. vasicola NCPPB 2417 T	85.8231	1104	1406
X. cucurbitae CFBP2542 T	X. oryzae ICMP3125 T	85.4595	1059	1406
X. cucurbitae CFBP2542 T	X. populi CFBP1817 T	85.2779	987	1406
X. cucurbitae CFBP2542 T	X. fragariae PD 885 T	84.7906	881	1406
X. cucurbitae CFBP2542 T	X. maliensis LMG 27592 T	83.6954	1057	1406
X. cucurbitae CFBP2542 T	Xanthomonas campestris pv. phormiicola CFBP 8444 PT	82.7588	953	1406
X. cucurbitae CFBP2542 T	X. campestris pv. phormiicola NCPPB 2983 Slc6 PT	82.6802	940	1406
X. cucurbitae CFBP2542 T	X. bonasiae FX4 T	82.6774	965	1406
X. cucurbitae CFBP2542 T	Xanthomonas sp. CFBP 8443	82.6749	948	1406
X. cucurbitae CFBP2542 T	X. translucens ATCC 19319 T	82.6479	775	1406
X. cucurbitae CFBP2542 T	X. hyacinthi CFBP 1156 T	82.6453	896	1406
X. cucurbitae CFBP2542 T	X. surreyensis Sa3BUA13 T	82.6362	986	1406
X. cucurbitae CFBP2542 T	X. sacchari CFBP4641 T	82.5045	920	1406
X. cucurbitae CFBP2542 T	X. indica PPL560 T	82.4992	919	1406
X. cucurbitae CFBP2542 T	X. campestris pv. cannae NCPPB 4345 PT	82.495	894	1406
X. cucurbitae CFBP2542 T	Xanthomonas sp. NCPPB 1128	82.3813	901	1406
X. cucurbitae CFBP2542 T	X. sontii PPL1 T	82.3513	840	1406
X. cucurbitae CFBP2542 T	X. theicola CFBP 4691 T	82.2298	811	1406
X. cucurbitae CFBP2542 T	X. massiliensis SN8 T	81.286	656	1406
X. cucurbitae CFBP2542 T	X. retroflexus Sp953	81.2508	703	1406
X. cucurbitae CFBP2542 T	X. albilineans CFBP2523 T	80.0587	634	1406
X. dyei CFBP 7245 T	X. dyei CFBP 7245 T	100	1704	1706
X. dyei CFBP 7245 T	X. dyei pv. eucalypti NCPPB 2337 Slc2 PT	98.4216	1586	1706
X. dyei CFBP 7245 T	X. dyei PLY 2	94.8415	1518	1706
X. dyei CFBP 7245 T	X. dyei PLY 1	94.7061	1501	1706
X. dyei CFBP 7245 T	X. pisi DSM 18956 T	91.6733	1112	1706
X. dyei CFBP 7245 T	X. vesicatoria ATCC 35937 T	91.1627	1448	1706
X. dyei CFBP 7245 T	X. floridensis WHRI 8848 T	88.5459	1423	1706
X. dyei CFBP 7245 T	Xanthomonas cannabis CFBP 8591	88.2351	1342	1706
X. dyei CFBP 7245 T	Xanthomonas cannabis F16	88.2245	1369	1706
X. dyei CFBP 7245 T	Xanthomonas cannabis pv. phaseoli PT	88.2037	1328	1706
X. dyei CFBP 7245 T	Xanthomonas cannabis F17	88.1917	1356	1706
X. dyei CFBP 7245 T	Xanthomonas cannabis 8590	88.1683	1365	1706
X. dyei CFBP 7245 T	X. campestris pv. zinniae NCPPB 2439 Slc1 PT	88.1442	1374	1706
X. dyei CFBP 7245 T	Xanthomonas cannabis CFBP 8595	88.1264	1357	1706
X. dyei CFBP 7245 T	X. campestris pv. esculenti NCPPB 2190 Slc1 PT	88.1124	1355	1706
X. dyei CFBP 7245 T	X. cannabis NCPPB 2877 T PT	88.1059	1246	1706
X. dyei CFBP 7245 T	Xanthomonas cannabis Xcz13	88.1044	1301	1706
X. dyei CFBP 7245 T	X. nasturtii WHRI 8853 T	87.8782	1332	1706
X. dyei CFBP 7245 T	X. campestris pv. parthenii NCPPB 3888 Slc4 PT	87.8751	1346	1706
X. dyei CFBP 7245 T	Xanthomonas campestris pv. badrii NEB122 PT	87.7839	1368	1706
X. dyei CFBP 7245 T	X. cassavae CFBP 4642 T	87.6745	1331	1706
X. dyei CFBP 7245 T	X. codiaei CFBP 4690	87.634	1371	1706
X. dyei CFBP 7245 T	X. euroxanthea CPBF 766	87.633	1349	1706
X. dyei CFBP 7245 T	X. euroxanthea CPBF 424 T	87.5703	1349	1706
X. dyei CFBP 7245 T	X. euroxanthea 1	87.5471	1338	1706
X. dyei CFBP 7245 T	X. arboricola CFBP 2528 T	87.5396	1369	1706
X. dyei CFBP 7245 T	X. euroxanthea CPBF 761	87.5161	1334	1706
X. dyei CFBP 7245 T	X. hortorum pv. hederae NCPPB 939 T PT	87.5041	1291	1706
X. dyei CFBP 7245 T	X. hydrangea LMG 31884 T	87.4506	1380	1706
X. dyei CFBP 7245 T	X. campestris pv. asclepiadis NCPPB 4013 PT	87.4455	1331	1706
X. dyei CFBP 7245 T	X. gardneri ATCC 19865 T	87.4143	1248	1706
X. dyei CFBP 7245 T	X. hortorum pv. cynarae CFBP 4188 PT	87.3943	1359	1706
X. dyei CFBP 7245 T	Xanthomonas hortorum pv. pelargonii CFBP 2533 PT	87.3717	1368	1706
X. dyei CFBP 7245 T	X. campestris pv. nigromaculans NCPPB 1935 PT	87.3129	1304	1706
X. dyei CFBP 7245 T	X. bromi CFBP1976 T	87.2113	1284	1706
X. dyei CFBP 7245 T	X. prunicola CFBP 8353 T	87.2035	1385	1706
X. dyei CFBP 7245 T	X. cucurbitae CFBP2542 T	86.8491	1194	1706
X. dyei CFBP 7245 T	X. perforans DSM 18975 T	86.7376	1357	1706
X. dyei CFBP 7245 T	X. citri pv. citri LMG 9322 T PT	86.6888	1286	1706
X. dyei CFBP 7245 T	X. cissicola LMG 21719 T	86.6334	1279	1706
X. dyei CFBP 7245 T	X. phaseoli ATCC 49119 T	86.6257	1374	1706
X. dyei CFBP 7245 T	X. melonis NCPPB 3434	86.5052	1317	1706
X. dyei CFBP 7245 T	X. sp. NCPPB 1067 Slc3	86.4617	1299	1706
X. dyei CFBP 7245 T	X. euvesicatoria pv. euvesicatoria LMG 27970 T PT	86.4458	997	1706
X. dyei CFBP 7245 T	X. vasicola NCPPB 2417 T	86.339	1302	1706
X. dyei CFBP 7245 T	X. campestris pv. campestris ATCC 33913 T PT	86.3369	1378	1706
X. dyei CFBP 7245 T	X. populi CFBP1817 T	86.2539	1097	1706
X. dyei CFBP 7245 T	X. oryzae ICMP3125 T	85.9764	1182	1706
X. dyei CFBP 7245 T	X. fragariae PD 885 T	85.7783	976	1706
X. dyei CFBP 7245 T	X. maliensis LMG 27592 T	83.3992	1142	1706
X. dyei CFBP 7245 T	X. bonasiae FX4 T	82.1583	1054	1706
X. dyei CFBP 7245 T	X. surreyensis Sa3BUA13 T	82.0827	1037	1706
X. dyei CFBP 7245 T	Xanthomonas sp. CFBP 8443	82.0625	1009	1706
X. dyei CFBP 7245 T	X. campestris pv. phormiicola NCPPB 2983 Slc6 PT	82.0272	1001	1706
X. dyei CFBP 7245 T	X. hyacinthi CFBP 1156 T	82.0234	948	1706
X. dyei CFBP 7245 T	X. translucens ATCC 19319 T	82.0219	821	1706
X. dyei CFBP 7245 T	Xanthomonas campestris pv. phormiicola CFBP 8444 PT	82.0056	1030	1706
X. dyei CFBP 7245 T	X. indica PPL560 T	81.9625	969	1706
X. dyei CFBP 7245 T	X. campestris pv. cannae NCPPB 4345 PT	81.9348	951	1706
X. dyei CFBP 7245 T	X. sontii PPL1 T	81.8677	864	1706
X. dyei CFBP 7245 T	X. sacchari CFBP4641 T	81.8277	974	1706
X. dyei CFBP 7245 T	Xanthomonas sp. NCPPB 1128	81.7619	965	1706
X. dyei CFBP 7245 T	X. theicola CFBP 4691 T	81.4527	845	1706
X. dyei CFBP 7245 T	X. retroflexus Sp953	80.6398	737	1706
X. dyei CFBP 7245 T	X. massiliensis SN8 T	80.5869	655	1706
X. dyei CFBP 7245 T	X. albilineans CFBP2523 T	79.7063	636	1706
X. dyei PLY 1	X. dyei PLY 1	100	1742	1742
X. dyei PLY 1	X. dyei PLY 2	97.191	1610	1742
X. dyei PLY 1	X. dyei CFBP 7245 T	94.7232	1507	1742
X. dyei PLY 1	X. dyei pv. eucalypti NCPPB 2337 Slc2 PT	94.6983	1524	1742
X. dyei PLY 1	X. pisi DSM 18956 T	91.2286	1169	1742
X. dyei PLY 1	X. vesicatoria ATCC 35937 T	90.6199	1464	1742
X. dyei PLY 1	X. floridensis WHRI 8848 T	88.3719	1468	1742
X. dyei PLY 1	Xanthomonas cannabis F16	88.0467	1380	1742
X. dyei PLY 1	Xanthomonas cannabis CFBP 8595	88.046	1370	1742
X. dyei PLY 1	Xanthomonas cannabis F17	88.0368	1398	1742
X. dyei PLY 1	X. cannabis NCPPB 2877 T PT	88.0196	1286	1742
X. dyei PLY 1	Xanthomonas cannabis CFBP 8591	88.0059	1362	1742
X. dyei PLY 1	Xanthomonas cannabis 8590	87.9911	1386	1742
X. dyei PLY 1	Xanthomonas cannabis pv. phaseoli PT	87.9734	1356	1742
X. dyei PLY 1	X. campestris pv. esculenti NCPPB 2190 Slc1 PT	87.9608	1375	1742
X. dyei PLY 1	Xanthomonas cannabis Xcz13	87.9183	1323	1742
X. dyei PLY 1	X. campestris pv. zinniae NCPPB 2439 Slc1 PT	87.9054	1391	1742
X. dyei PLY 1	X. nasturtii WHRI 8853 T	87.7916	1328	1742
X. dyei PLY 1	X. campestris pv. parthenii NCPPB 3888 Slc4 PT	87.7831	1348	1742
X. dyei PLY 1	Xanthomonas campestris pv. badrii NEB122 PT	87.735	1366	1742
X. dyei PLY 1	X. hortorum pv. hederae NCPPB 939 T PT	87.4331	1274	1742
X. dyei PLY 1	X. arboricola CFBP 2528 T	87.4252	1362	1742
X. dyei PLY 1	X. euroxanthea CPBF 424 T	87.4206	1355	1742
X. dyei PLY 1	X. codiaei CFBP 4690	87.4203	1400	1742
X. dyei PLY 1	X. euroxanthea 1	87.387	1356	1742
X. dyei PLY 1	X. cassavae CFBP 4642 T	87.3603	1366	1742
X. dyei PLY 1	X. euroxanthea CPBF 766	87.3283	1383	1742
X. dyei PLY 1	X. euroxanthea CPBF 761	87.3065	1376	1742
X. dyei PLY 1	X. hydrangea LMG 31884 T	87.2855	1384	1742
X. dyei PLY 1	X. gardneri ATCC 19865 T	87.2772	1251	1742
X. dyei PLY 1	Xanthomonas hortorum pv. pelargonii CFBP 2533 PT	87.2513	1360	1742
X. dyei PLY 1	X. campestris pv. nigromaculans NCPPB 1935 PT	87.2446	1302	1742
X. dyei PLY 1	X. hortorum pv. cynarae CFBP 4188 PT	87.2444	1356	1742
X. dyei PLY 1	X. campestris pv. asclepiadis NCPPB 4013 PT	87.2361	1353	1742
X. dyei PLY 1	X. prunicola CFBP 8353 T	87.073	1378	1742
X. dyei PLY 1	X. bromi CFBP1976 T	86.9654	1285	1742
X. dyei PLY 1	X. cucurbitae CFBP2542 T	86.8579	1198	1742
X. dyei PLY 1	X. citri pv. citri LMG 9322 T PT	86.6297	1309	1742
X. dyei PLY 1	X. perforans DSM 18975 T	86.607	1361	1742
X. dyei PLY 1	X. phaseoli ATCC 49119 T	86.5687	1374	1742
X. dyei PLY 1	X. cissicola LMG 21719 T	86.5461	1272	1742
X. dyei PLY 1	X. euvesicatoria pv. euvesicatoria LMG 27970 T PT	86.4424	992	1742
X. dyei PLY 1	X. populi CFBP1817 T	86.3671	1079	1742
X. dyei PLY 1	X. melonis NCPPB 3434	86.3408	1316	1742
X. dyei PLY 1	X. sp. NCPPB 1067 Slc3	86.3259	1323	1742
X. dyei PLY 1	X. vasicola NCPPB 2417 T	86.1404	1291	1742
X. dyei PLY 1	X. campestris pv. campestris ATCC 33913 T PT	86.0963	1376	1742
X. dyei PLY 1	X. oryzae ICMP3125 T	86.0954	1153	1742
X. dyei PLY 1	X. fragariae PD 885 T	85.7272	948	1742
X. dyei PLY 1	X. maliensis LMG 27592 T	83.1407	1167	1742
X. dyei PLY 1	Xanthomonas sp. CFBP 8443	81.9653	1031	1742
X. dyei PLY 1	X. surreyensis Sa3BUA13 T	81.9055	1063	1742
X. dyei PLY 1	X. bonasiae FX4 T	81.9037	1064	1742
X. dyei PLY 1	Xanthomonas campestris pv. phormiicola CFBP 8444 PT	81.8269	1036	1742
X. dyei PLY 1	X. campestris pv. phormiicola NCPPB 2983 Slc6 PT	81.8068	1013	1742
X. dyei PLY 1	X. hyacinthi CFBP 1156 T	81.7958	954	1742
X. dyei PLY 1	X. translucens ATCC 19319 T	81.7909	803	1742
X. dyei PLY 1	X. campestris pv. cannae NCPPB 4345 PT	81.7321	941	1742
X. dyei PLY 1	Xanthomonas sp. NCPPB 1128	81.6283	958	1742
X. dyei PLY 1	X. indica PPL560 T	81.6268	998	1742
X. dyei PLY 1	X. sontii PPL1 T	81.6034	882	1742
X. dyei PLY 1	X. sacchari CFBP4641 T	81.5932	982	1742
X. dyei PLY 1	X. theicola CFBP 4691 T	81.2836	863	1742
X. dyei PLY 1	X. retroflexus Sp953	80.6289	748	1742
X. dyei PLY 1	X. massiliensis SN8 T	80.3045	672	1742
X. dyei PLY 1	X. albilineans CFBP2523 T	79.7245	630	1742
X. dyei PLY 2	X. dyei PLY 2	100	1751	1751
X. dyei PLY 2	X. dyei PLY 1	97.1982	1617	1751
X. dyei PLY 2	X. dyei pv. eucalypti NCPPB 2337 Slc2 PT	94.807	1523	1751
X. dyei PLY 2	X. dyei CFBP 7245 T	94.785	1528	1751
X. dyei PLY 2	X. pisi DSM 18956 T	91.2795	1156	1751
X. dyei PLY 2	X. vesicatoria ATCC 35937 T	90.5977	1469	1751
X. dyei PLY 2	X. floridensis WHRI 8848 T	88.3679	1484	1751
X. dyei PLY 2	Xanthomonas cannabis F16	88.0611	1393	1751
X. dyei PLY 2	Xanthomonas cannabis pv. phaseoli PT	88.0558	1338	1751
X. dyei PLY 2	Xanthomonas cannabis F17	88.011	1399	1751
X. dyei PLY 2	Xanthomonas cannabis CFBP 8595	87.9961	1378	1751
X. dyei PLY 2	Xanthomonas cannabis 8590	87.9943	1414	1751
X. dyei PLY 2	X. cannabis NCPPB 2877 T PT	87.9632	1277	1751
X. dyei PLY 2	X. campestris pv. zinniae NCPPB 2439 Slc1 PT	87.9327	1396	1751
X. dyei PLY 2	Xanthomonas cannabis Xcz13	87.9228	1309	1751
X. dyei PLY 2	Xanthomonas cannabis CFBP 8591	87.9212	1384	1751
X. dyei PLY 2	X. campestris pv. esculenti NCPPB 2190 Slc1 PT	87.8976	1392	1751
X. dyei PLY 2	X. campestris pv. parthenii NCPPB 3888 Slc4 PT	87.7016	1355	1751
X. dyei PLY 2	X. nasturtii WHRI 8853 T	87.6753	1340	1751
X. dyei PLY 2	Xanthomonas campestris pv. badrii NEB122 PT	87.6331	1371	1751
X. dyei PLY 2	X. arboricola CFBP 2528 T	87.4494	1353	1751
X. dyei PLY 2	X. hortorum pv. hederae NCPPB 939 T PT	87.4312	1299	1751
X. dyei PLY 2	X. euroxanthea CPBF 761	87.4093	1361	1751
X. dyei PLY 2	X. euroxanthea CPBF 766	87.4001	1372	1751
X. dyei PLY 2	X. hydrangea LMG 31884 T	87.384	1382	1751
X. dyei PLY 2	X. codiaei CFBP 4690	87.3657	1396	1751
X. dyei PLY 2	X. euroxanthea 1	87.3542	1354	1751
X. dyei PLY 2	X. hortorum pv. cynarae CFBP 4188 PT	87.3478	1338	1751
X. dyei PLY 2	X. cassavae CFBP 4642 T	87.3395	1376	1751
X. dyei PLY 2	X. euroxanthea CPBF 424 T	87.3303	1373	1751
X. dyei PLY 2	X. campestris pv. asclepiadis NCPPB 4013 PT	87.3011	1343	1751
X. dyei PLY 2	Xanthomonas hortorum pv. pelargonii CFBP 2533 PT	87.292	1343	1751
X. dyei PLY 2	X. gardneri ATCC 19865 T	87.2418	1257	1751
X. dyei PLY 2	X. campestris pv. nigromaculans NCPPB 1935 PT	87.2155	1291	1751
X. dyei PLY 2	X. prunicola CFBP 8353 T	87.1732	1361	1751
X. dyei PLY 2	X. bromi CFBP1976 T	86.9814	1281	1751
X. dyei PLY 2	X. cucurbitae CFBP2542 T	86.8158	1198	1751
X. dyei PLY 2	X. perforans DSM 18975 T	86.6636	1388	1751
X. dyei PLY 2	X. cissicola LMG 21719 T	86.5963	1291	1751
X. dyei PLY 2	X. citri pv. citri LMG 9322 T PT	86.5569	1305	1751
X. dyei PLY 2	X. phaseoli ATCC 49119 T	86.5109	1389	1751
X. dyei PLY 2	X. euvesicatoria pv. euvesicatoria LMG 27970 T PT	86.4712	997	1751
X. dyei PLY 2	X. melonis NCPPB 3434	86.322	1347	1751
X. dyei PLY 2	X. sp. NCPPB 1067 Slc3	86.3018	1323	1751
X. dyei PLY 2	X. vasicola NCPPB 2417 T	86.294	1304	1751
X. dyei PLY 2	X. populi CFBP1817 T	86.2423	1079	1751
X. dyei PLY 2	X. campestris pv. campestris ATCC 33913 T PT	86.0288	1377	1751
X. dyei PLY 2	X. oryzae ICMP3125 T	86.0034	1169	1751
X. dyei PLY 2	X. fragariae PD 885 T	85.6646	960	1751
X. dyei PLY 2	X. maliensis LMG 27592 T	83.1143	1180	1751
X. dyei PLY 2	X. surreyensis Sa3BUA13 T	81.8885	1044	1751
X. dyei PLY 2	Xanthomonas campestris pv. phormiicola CFBP 8444 PT	81.8633	1006	1751
X. dyei PLY 2	X. translucens ATCC 19319 T	81.8475	805	1751
X. dyei PLY 2	X. bonasiae FX4 T	81.8243	1073	1751
X. dyei PLY 2	X. campestris pv. phormiicola NCPPB 2983 Slc6 PT	81.8058	1002	1751
X. dyei PLY 2	Xanthomonas sp. CFBP 8443	81.7526	1042	1751
X. dyei PLY 2	X. hyacinthi CFBP 1156 T	81.7491	950	1751
X. dyei PLY 2	X. indica PPL560 T	81.6352	980	1751
X. dyei PLY 2	Xanthomonas sp. NCPPB 1128	81.5969	966	1751
X. dyei PLY 2	X. campestris pv. cannae NCPPB 4345 PT	81.5951	959	1751
X. dyei PLY 2	X. sacchari CFBP4641 T	81.5273	992	1751
X. dyei PLY 2	X. sontii PPL1 T	81.5221	895	1751
X. dyei PLY 2	X. theicola CFBP 4691 T	81.2389	843	1751
X. dyei PLY 2	X. retroflexus Sp953	80.4831	760	1751
X. dyei PLY 2	X. massiliensis SN8 T	80.3165	665	1751
X. dyei PLY 2	X. albilineans CFBP2523 T	79.8541	609	1751
X. dyei pv. eucalypti NCPPB 2337 Slc2 PT	X. dyei pv. eucalypti NCPPB 2337 Slc2 PT	100	1715	1716
X. dyei pv. eucalypti NCPPB 2337 Slc2 PT	X. dyei CFBP 7245 T	98.4545	1584	1716
X. dyei pv. eucalypti NCPPB 2337 Slc2 PT	X. dyei PLY 2	94.751	1540	1716
X. dyei pv. eucalypti NCPPB 2337 Slc2 PT	X. dyei PLY 1	94.6419	1534	1716
X. dyei pv. eucalypti NCPPB 2337 Slc2 PT	X. pisi DSM 18956 T	91.7101	1109	1716
X. dyei pv. eucalypti NCPPB 2337 Slc2 PT	X. vesicatoria ATCC 35937 T	90.9758	1480	1716
X. dyei pv. eucalypti NCPPB 2337 Slc2 PT	X. floridensis WHRI 8848 T	88.4792	1442	1716
X. dyei pv. eucalypti NCPPB 2337 Slc2 PT	Xanthomonas cannabis CFBP 8595	88.2025	1345	1716
X. dyei pv. eucalypti NCPPB 2337 Slc2 PT	Xanthomonas cannabis F16	88.1393	1359	1716
X. dyei pv. eucalypti NCPPB 2337 Slc2 PT	Xanthomonas cannabis CFBP 8591	88.1095	1362	1716
X. dyei pv. eucalypti NCPPB 2337 Slc2 PT	Xanthomonas cannabis F17	88.0965	1367	1716
X. dyei pv. eucalypti NCPPB 2337 Slc2 PT	X. campestris pv. zinniae NCPPB 2439 Slc1 PT	88.0642	1369	1716
X. dyei pv. eucalypti NCPPB 2337 Slc2 PT	Xanthomonas cannabis pv. phaseoli PT	88.0598	1337	1716
X. dyei pv. eucalypti NCPPB 2337 Slc2 PT	X. cannabis NCPPB 2877 T PT	88.0591	1253	1716
X. dyei pv. eucalypti NCPPB 2337 Slc2 PT	Xanthomonas cannabis 8590	88.055	1385	1716
X. dyei pv. eucalypti NCPPB 2337 Slc2 PT	Xanthomonas cannabis Xcz13	88.0455	1300	1716
X. dyei pv. eucalypti NCPPB 2337 Slc2 PT	X. campestris pv. esculenti NCPPB 2190 Slc1 PT	88.0387	1351	1716
X. dyei pv. eucalypti NCPPB 2337 Slc2 PT	X. nasturtii WHRI 8853 T	87.9272	1333	1716
X. dyei pv. eucalypti NCPPB 2337 Slc2 PT	X. campestris pv. parthenii NCPPB 3888 Slc4 PT	87.9038	1356	1716
X. dyei pv. eucalypti NCPPB 2337 Slc2 PT	Xanthomonas campestris pv. badrii NEB122 PT	87.7745	1372	1716
X. dyei pv. eucalypti NCPPB 2337 Slc2 PT	X. euroxanthea CPBF 424 T	87.6559	1344	1716
X. dyei pv. eucalypti NCPPB 2337 Slc2 PT	X. euroxanthea CPBF 766	87.6508	1348	1716
X. dyei pv. eucalypti NCPPB 2337 Slc2 PT	X. arboricola CFBP 2528 T	87.6507	1348	1716
X. dyei pv. eucalypti NCPPB 2337 Slc2 PT	X. euroxanthea CPBF 761	87.5838	1325	1716
X. dyei pv. eucalypti NCPPB 2337 Slc2 PT	X. cassavae CFBP 4642 T	87.5703	1364	1716
X. dyei pv. eucalypti NCPPB 2337 Slc2 PT	X. codiaei CFBP 4690	87.5635	1398	1716
X. dyei pv. eucalypti NCPPB 2337 Slc2 PT	X. gardneri ATCC 19865 T	87.5492	1252	1716
X. dyei pv. eucalypti NCPPB 2337 Slc2 PT	X. hortorum pv. hederae NCPPB 939 T PT	87.5407	1283	1716
X. dyei pv. eucalypti NCPPB 2337 Slc2 PT	X. euroxanthea 1	87.5335	1340	1716
X. dyei pv. eucalypti NCPPB 2337 Slc2 PT	X. hortorum pv. cynarae CFBP 4188 PT	87.5173	1330	1716
X. dyei pv. eucalypti NCPPB 2337 Slc2 PT	X. campestris pv. nigromaculans NCPPB 1935 PT	87.5035	1300	1716
X. dyei pv. eucalypti NCPPB 2337 Slc2 PT	X. campestris pv. asclepiadis NCPPB 4013 PT	87.5005	1324	1716
X. dyei pv. eucalypti NCPPB 2337 Slc2 PT	Xanthomonas hortorum pv. pelargonii CFBP 2533 PT	87.4946	1345	1716
X. dyei pv. eucalypti NCPPB 2337 Slc2 PT	X. hydrangea LMG 31884 T	87.4092	1392	1716
X. dyei pv. eucalypti NCPPB 2337 Slc2 PT	X. prunicola CFBP 8353 T	87.3162	1371	1716
X. dyei pv. eucalypti NCPPB 2337 Slc2 PT	X. bromi CFBP1976 T	87.3065	1266	1716
X. dyei pv. eucalypti NCPPB 2337 Slc2 PT	X. cucurbitae CFBP2542 T	86.8787	1190	1716
X. dyei pv. eucalypti NCPPB 2337 Slc2 PT	X. perforans DSM 18975 T	86.7441	1373	1716
X. dyei pv. eucalypti NCPPB 2337 Slc2 PT	X. phaseoli ATCC 49119 T	86.6689	1373	1716
X. dyei pv. eucalypti NCPPB 2337 Slc2 PT	X. cissicola LMG 21719 T	86.6597	1294	1716
X. dyei pv. eucalypti NCPPB 2337 Slc2 PT	X. citri pv. citri LMG 9322 T PT	86.6542	1309	1716
X. dyei pv. eucalypti NCPPB 2337 Slc2 PT	X. melonis NCPPB 3434	86.4905	1328	1716
X. dyei pv. eucalypti NCPPB 2337 Slc2 PT	X. vasicola NCPPB 2417 T	86.472	1293	1716
X. dyei pv. eucalypti NCPPB 2337 Slc2 PT	X. euvesicatoria pv. euvesicatoria LMG 27970 T PT	86.4473	981	1716
X. dyei pv. eucalypti NCPPB 2337 Slc2 PT	X. sp. NCPPB 1067 Slc3	86.4323	1293	1716
X. dyei pv. eucalypti NCPPB 2337 Slc2 PT	X. campestris pv. campestris ATCC 33913 T PT	86.336	1359	1716
X. dyei pv. eucalypti NCPPB 2337 Slc2 PT	X. populi CFBP1817 T	86.1677	1102	1716
X. dyei pv. eucalypti NCPPB 2337 Slc2 PT	X. oryzae ICMP3125 T	86.0865	1168	1716
X. dyei pv. eucalypti NCPPB 2337 Slc2 PT	X. fragariae PD 885 T	85.7637	978	1716
X. dyei pv. eucalypti NCPPB 2337 Slc2 PT	X. maliensis LMG 27592 T	83.2802	1171	1716
X. dyei pv. eucalypti NCPPB 2337 Slc2 PT	Xanthomonas sp. CFBP 8443	82.1044	996	1716
X. dyei pv. eucalypti NCPPB 2337 Slc2 PT	X. campestris pv. phormiicola NCPPB 2983 Slc6 PT	82.0951	997	1716
X. dyei pv. eucalypti NCPPB 2337 Slc2 PT	Xanthomonas campestris pv. phormiicola CFBP 8444 PT	82.0684	1018	1716
X. dyei pv. eucalypti NCPPB 2337 Slc2 PT	X. translucens ATCC 19319 T	82.0031	821	1716
X. dyei pv. eucalypti NCPPB 2337 Slc2 PT	X. surreyensis Sa3BUA13 T	81.9967	1053	1716
X. dyei pv. eucalypti NCPPB 2337 Slc2 PT	X. bonasiae FX4 T	81.9566	1059	1716
X. dyei pv. eucalypti NCPPB 2337 Slc2 PT	X. hyacinthi CFBP 1156 T	81.931	960	1716
X. dyei pv. eucalypti NCPPB 2337 Slc2 PT	X. campestris pv. cannae NCPPB 4345 PT	81.8731	961	1716
X. dyei pv. eucalypti NCPPB 2337 Slc2 PT	X. indica PPL560 T	81.862	990	1716
X. dyei pv. eucalypti NCPPB 2337 Slc2 PT	X. sontii PPL1 T	81.8318	876	1716
X. dyei pv. eucalypti NCPPB 2337 Slc2 PT	X. sacchari CFBP4641 T	81.7329	992	1716
X. dyei pv. eucalypti NCPPB 2337 Slc2 PT	Xanthomonas sp. NCPPB 1128	81.6504	994	1716
X. dyei pv. eucalypti NCPPB 2337 Slc2 PT	X. theicola CFBP 4691 T	81.3477	892	1716
X. dyei pv. eucalypti NCPPB 2337 Slc2 PT	X. massiliensis SN8 T	80.6331	658	1716
X. dyei pv. eucalypti NCPPB 2337 Slc2 PT	X. retroflexus Sp953	80.5762	757	1716
X. dyei pv. eucalypti NCPPB 2337 Slc2 PT	X. albilineans CFBP2523 T	79.7298	639	1716
X. euroxanthea 1	X. euroxanthea 1	100	1655	1656
X. euroxanthea 1	X. euroxanthea CPBF 761	98.0768	1496	1656
X. euroxanthea 1	X. euroxanthea CPBF 766	97.9659	1501	1656
X. euroxanthea 1	X. euroxanthea CPBF 424 T	97.9613	1502	1656
X. euroxanthea 1	X. campestris pv. asclepiadis NCPPB 4013 PT	94.8395	1402	1656
X. euroxanthea 1	X. arboricola CFBP 2528 T	93.4612	1407	1656
X. euroxanthea 1	X. hydrangea LMG 31884 T	90.482	1405	1656
X. euroxanthea 1	Xanthomonas hortorum pv. pelargonii CFBP 2533 PT	89.94	1381	1656
X. euroxanthea 1	X. gardneri ATCC 19865 T	89.9341	1252	1656
X. euroxanthea 1	X. hortorum pv. hederae NCPPB 939 T PT	89.8981	1293	1656
X. euroxanthea 1	X. hortorum pv. cynarae CFBP 4188 PT	89.8751	1370	1656
X. euroxanthea 1	X. campestris pv. nigromaculans NCPPB 1935 PT	89.7748	1282	1656
X. euroxanthea 1	X. populi CFBP1817 T	88.6575	1086	1656
X. euroxanthea 1	X. nasturtii WHRI 8853 T	88.2909	1298	1656
X. euroxanthea 1	X. pisi DSM 18956 T	88.2636	1036	1656
X. euroxanthea 1	Xanthomonas cannabis Xcz13	88.2382	1292	1656
X. euroxanthea 1	Xanthomonas cannabis F16	88.2105	1347	1656
X. euroxanthea 1	Xanthomonas cannabis 8590	88.1938	1354	1656
X. euroxanthea 1	X. cannabis NCPPB 2877 T PT	88.1919	1243	1656
X. euroxanthea 1	Xanthomonas cannabis CFBP 8595	88.1773	1343	1656
X. euroxanthea 1	Xanthomonas cannabis F17	88.164	1341	1656
X. euroxanthea 1	Xanthomonas cannabis CFBP 8591	88.1482	1335	1656
X. euroxanthea 1	X. campestris pv. esculenti NCPPB 2190 Slc1 PT	88.0756	1347	1656
X. euroxanthea 1	Xanthomonas cannabis pv. phaseoli PT	88.0506	1328	1656
X. euroxanthea 1	X. campestris pv. zinniae NCPPB 2439 Slc1 PT	88.0247	1360	1656
X. euroxanthea 1	Xanthomonas campestris pv. badrii NEB122 PT	87.9315	1309	1656
X. euroxanthea 1	X. cassavae CFBP 4642 T	87.8794	1310	1656
X. euroxanthea 1	X. campestris pv. parthenii NCPPB 3888 Slc4 PT	87.8448	1279	1656
X. euroxanthea 1	X. codiaei CFBP 4690	87.7515	1300	1656
X. euroxanthea 1	X. floridensis WHRI 8848 T	87.7391	1338	1656
X. euroxanthea 1	X. dyei pv. eucalypti NCPPB 2337 Slc2 PT	87.6513	1317	1656
X. euroxanthea 1	X. dyei CFBP 7245 T	87.6158	1335	1656
X. euroxanthea 1	X. perforans DSM 18975 T	87.5112	1323	1656
X. euroxanthea 1	X. phaseoli ATCC 49119 T	87.5079	1301	1656
X. euroxanthea 1	X. dyei PLY 2	87.494	1356	1656
X. euroxanthea 1	X. citri pv. citri LMG 9322 T PT	87.4779	1255	1656
X. euroxanthea 1	X. cissicola LMG 21719 T	87.4396	1245	1656
X. euroxanthea 1	X. dyei PLY 1	87.4384	1361	1656
X. euroxanthea 1	X. vesicatoria ATCC 35937 T	87.4246	1362	1656
X. euroxanthea 1	X. bromi CFBP1976 T	87.3534	1228	1656
X. euroxanthea 1	X. prunicola CFBP 8353 T	87.3283	1335	1656
X. euroxanthea 1	X. euvesicatoria pv. euvesicatoria LMG 27970 T PT	87.2042	971	1656
X. euroxanthea 1	X. campestris pv. campestris ATCC 33913 T PT	87.076	1318	1656
X. euroxanthea 1	X. cucurbitae CFBP2542 T	87.0727	1159	1656
X. euroxanthea 1	X. sp. NCPPB 1067 Slc3	86.9221	1268	1656
X. euroxanthea 1	X. melonis NCPPB 3434	86.8763	1292	1656
X. euroxanthea 1	X. fragariae PD 885 T	86.8677	957	1656
X. euroxanthea 1	X. vasicola NCPPB 2417 T	86.8486	1252	1656
X. euroxanthea 1	X. oryzae ICMP3125 T	86.7193	1134	1656
X. euroxanthea 1	X. maliensis LMG 27592 T	84.1754	1147	1656
X. euroxanthea 1	X. bonasiae FX4 T	83.2429	1061	1656
X. euroxanthea 1	X. campestris pv. phormiicola NCPPB 2983 Slc6 PT	83.2137	1041	1656
X. euroxanthea 1	Xanthomonas campestris pv. phormiicola CFBP 8444 PT	83.1874	1084	1656
X. euroxanthea 1	Xanthomonas sp. CFBP 8443	83.1752	1044	1656
X. euroxanthea 1	X. surreyensis Sa3BUA13 T	83.1477	1067	1656
X. euroxanthea 1	X. translucens ATCC 19319 T	83.0136	850	1656
X. euroxanthea 1	X. hyacinthi CFBP 1156 T	83.0082	1005	1656
X. euroxanthea 1	X. campestris pv. cannae NCPPB 4345 PT	82.9891	969	1656
X. euroxanthea 1	X. sontii PPL1 T	82.8435	908	1656
X. euroxanthea 1	X. indica PPL560 T	82.8386	1043	1656
X. euroxanthea 1	X. sacchari CFBP4641 T	82.8043	1020	1656
X. euroxanthea 1	Xanthomonas sp. NCPPB 1128	82.7682	1004	1656
X. euroxanthea 1	X. theicola CFBP 4691 T	82.5885	898	1656
X. euroxanthea 1	X. massiliensis SN8 T	81.4769	727	1656
X. euroxanthea 1	X. retroflexus Sp953	81.3911	792	1656
X. euroxanthea 1	X. albilineans CFBP2523 T	80.3217	655	1656
X. euroxanthea CPBF 424 T	X. euroxanthea CPBF 424 T	100	1632	1633
X. euroxanthea CPBF 424 T	X. euroxanthea CPBF 766	98.2263	1525	1633
X. euroxanthea CPBF 424 T	X. euroxanthea CPBF 761	98.0608	1506	1633
X. euroxanthea CPBF 424 T	X. euroxanthea 1	97.9586	1503	1633
X. euroxanthea CPBF 424 T	X. campestris pv. asclepiadis NCPPB 4013 PT	94.9253	1415	1633
X. euroxanthea CPBF 424 T	X. arboricola CFBP 2528 T	93.4793	1409	1633
X. euroxanthea CPBF 424 T	X. hydrangea LMG 31884 T	90.4589	1417	1633
X. euroxanthea CPBF 424 T	X. hortorum pv. hederae NCPPB 939 T PT	89.979	1292	1633
X. euroxanthea CPBF 424 T	X. hortorum pv. cynarae CFBP 4188 PT	89.8659	1383	1633
X. euroxanthea CPBF 424 T	X. gardneri ATCC 19865 T	89.8493	1284	1633
X. euroxanthea CPBF 424 T	Xanthomonas hortorum pv. pelargonii CFBP 2533 PT	89.8475	1387	1633
X. euroxanthea CPBF 424 T	X. campestris pv. nigromaculans NCPPB 1935 PT	89.7414	1310	1633
X. euroxanthea CPBF 424 T	X. populi CFBP1817 T	88.6645	1094	1633
X. euroxanthea CPBF 424 T	Xanthomonas cannabis Xcz13	88.2597	1309	1633
X. euroxanthea CPBF 424 T	X. pisi DSM 18956 T	88.2595	1040	1633
X. euroxanthea CPBF 424 T	X. nasturtii WHRI 8853 T	88.2257	1311	1633
X. euroxanthea CPBF 424 T	X. cannabis NCPPB 2877 T PT	88.1877	1269	1633
X. euroxanthea CPBF 424 T	Xanthomonas cannabis CFBP 8595	88.1538	1353	1633
X. euroxanthea CPBF 424 T	Xanthomonas cannabis F17	88.1453	1359	1633
X. euroxanthea CPBF 424 T	Xanthomonas cannabis F16	88.1367	1349	1633
X. euroxanthea CPBF 424 T	X. campestris pv. esculenti NCPPB 2190 Slc1 PT	88.1212	1340	1633
X. euroxanthea CPBF 424 T	Xanthomonas cannabis CFBP 8591	88.1065	1345	1633
X. euroxanthea CPBF 424 T	Xanthomonas cannabis 8590	88.0591	1360	1633
X. euroxanthea CPBF 424 T	X. campestris pv. zinniae NCPPB 2439 Slc1 PT	88.0498	1369	1633
X. euroxanthea CPBF 424 T	Xanthomonas cannabis pv. phaseoli PT	88.0315	1327	1633
X. euroxanthea CPBF 424 T	X. cassavae CFBP 4642 T	88.0148	1302	1633
X. euroxanthea CPBF 424 T	X. campestris pv. parthenii NCPPB 3888 Slc4 PT	87.9433	1280	1633
X. euroxanthea CPBF 424 T	Xanthomonas campestris pv. badrii NEB122 PT	87.9175	1307	1633
X. euroxanthea CPBF 424 T	X. floridensis WHRI 8848 T	87.8245	1337	1633
X. euroxanthea CPBF 424 T	X. codiaei CFBP 4690	87.8092	1311	1633
X. euroxanthea CPBF 424 T	X. dyei pv. eucalypti NCPPB 2337 Slc2 PT	87.7489	1338	1633
X. euroxanthea CPBF 424 T	X. dyei CFBP 7245 T	87.6371	1349	1633
X. euroxanthea CPBF 424 T	X. citri pv. citri LMG 9322 T PT	87.5251	1259	1633
X. euroxanthea CPBF 424 T	X. dyei PLY 1	87.5152	1351	1633
X. euroxanthea CPBF 424 T	X. vesicatoria ATCC 35937 T	87.5102	1344	1633
X. euroxanthea CPBF 424 T	X. perforans DSM 18975 T	87.5008	1314	1633
X. euroxanthea CPBF 424 T	X. cissicola LMG 21719 T	87.4968	1244	1633
X. euroxanthea CPBF 424 T	X. dyei PLY 2	87.4867	1347	1633
X. euroxanthea CPBF 424 T	X. phaseoli ATCC 49119 T	87.3695	1307	1633
X. euroxanthea CPBF 424 T	X. prunicola CFBP 8353 T	87.3587	1330	1633
X. euroxanthea CPBF 424 T	X. bromi CFBP1976 T	87.3282	1228	1633
X. euroxanthea CPBF 424 T	X. euvesicatoria pv. euvesicatoria LMG 27970 T PT	87.1961	968	1633
X. euroxanthea CPBF 424 T	X. campestris pv. campestris ATCC 33913 T PT	87.0436	1347	1633
X. euroxanthea CPBF 424 T	X. melonis NCPPB 3434	87.0247	1260	1633
X. euroxanthea CPBF 424 T	X. cucurbitae CFBP2542 T	86.9945	1161	1633
X. euroxanthea CPBF 424 T	X. sp. NCPPB 1067 Slc3	86.9203	1275	1633
X. euroxanthea CPBF 424 T	X. fragariae PD 885 T	86.8403	980	1633
X. euroxanthea CPBF 424 T	X. vasicola NCPPB 2417 T	86.8157	1268	1633
X. euroxanthea CPBF 424 T	X. oryzae ICMP3125 T	86.6292	1127	1633
X. euroxanthea CPBF 424 T	X. maliensis LMG 27592 T	84.2183	1141	1633
X. euroxanthea CPBF 424 T	X. surreyensis Sa3BUA13 T	83.2303	1051	1633
X. euroxanthea CPBF 424 T	X. bonasiae FX4 T	83.2236	1072	1633
X. euroxanthea CPBF 424 T	Xanthomonas sp. CFBP 8443	83.2089	1057	1633
X. euroxanthea CPBF 424 T	Xanthomonas campestris pv. phormiicola CFBP 8444 PT	83.1754	1056	1633
X. euroxanthea CPBF 424 T	X. campestris pv. phormiicola NCPPB 2983 Slc6 PT	83.1203	1047	1633
X. euroxanthea CPBF 424 T	X. translucens ATCC 19319 T	83.1191	847	1633
X. euroxanthea CPBF 424 T	X. hyacinthi CFBP 1156 T	83.097	998	1633
X. euroxanthea CPBF 424 T	X. campestris pv. cannae NCPPB 4345 PT	82.9543	995	1633
X. euroxanthea CPBF 424 T	Xanthomonas sp. NCPPB 1128	82.9249	998	1633
X. euroxanthea CPBF 424 T	X. indica PPL560 T	82.9166	1033	1633
X. euroxanthea CPBF 424 T	X. sontii PPL1 T	82.8666	909	1633
X. euroxanthea CPBF 424 T	X. sacchari CFBP4641 T	82.8365	1042	1633
X. euroxanthea CPBF 424 T	X. theicola CFBP 4691 T	82.5453	921	1633
X. euroxanthea CPBF 424 T	X. massiliensis SN8 T	81.7069	720	1633
X. euroxanthea CPBF 424 T	X. retroflexus Sp953	81.3363	803	1633
X. euroxanthea CPBF 424 T	X. albilineans CFBP2523 T	80.3038	653	1633
X. euroxanthea CPBF 761	X. euroxanthea CPBF 761	100	1616	1617
X. euroxanthea CPBF 761	X. euroxanthea CPBF 766	98.2686	1508	1617
X. euroxanthea CPBF 761	X. euroxanthea 1	98.0926	1488	1617
X. euroxanthea CPBF 761	X. euroxanthea CPBF 424 T	98.0766	1510	1617
X. euroxanthea CPBF 761	X. campestris pv. asclepiadis NCPPB 4013 PT	94.8977	1396	1617
X. euroxanthea CPBF 761	X. arboricola CFBP 2528 T	93.4525	1406	1617
X. euroxanthea CPBF 761	X. hydrangea LMG 31884 T	90.4429	1390	1617
X. euroxanthea CPBF 761	X. hortorum pv. hederae NCPPB 939 T PT	89.919	1280	1617
X. euroxanthea CPBF 761	X. hortorum pv. cynarae CFBP 4188 PT	89.8792	1358	1617
X. euroxanthea CPBF 761	Xanthomonas hortorum pv. pelargonii CFBP 2533 PT	89.8682	1371	1617
X. euroxanthea CPBF 761	X. gardneri ATCC 19865 T	89.7626	1259	1617
X. euroxanthea CPBF 761	X. campestris pv. nigromaculans NCPPB 1935 PT	89.7125	1304	1617
X. euroxanthea CPBF 761	X. populi CFBP1817 T	88.6184	1083	1617
X. euroxanthea CPBF 761	Xanthomonas cannabis Xcz13	88.3449	1274	1617
X. euroxanthea CPBF 761	X. pisi DSM 18956 T	88.3148	1030	1617
X. euroxanthea CPBF 761	X. nasturtii WHRI 8853 T	88.2963	1284	1617
X. euroxanthea CPBF 761	X. cannabis NCPPB 2877 T PT	88.2902	1243	1617
X. euroxanthea CPBF 761	Xanthomonas cannabis CFBP 8591	88.2709	1341	1617
X. euroxanthea CPBF 761	Xanthomonas cannabis CFBP 8595	88.1965	1330	1617
X. euroxanthea CPBF 761	X. campestris pv. esculenti NCPPB 2190 Slc1 PT	88.1797	1321	1617
X. euroxanthea CPBF 761	Xanthomonas cannabis F17	88.1617	1331	1617
X. euroxanthea CPBF 761	Xanthomonas cannabis pv. phaseoli PT	88.1534	1317	1617
X. euroxanthea CPBF 761	Xanthomonas cannabis F16	88.1507	1333	1617
X. euroxanthea CPBF 761	Xanthomonas cannabis 8590	88.1207	1356	1617
X. euroxanthea CPBF 761	X. campestris pv. zinniae NCPPB 2439 Slc1 PT	88.0353	1341	1617
X. euroxanthea CPBF 761	Xanthomonas campestris pv. badrii NEB122 PT	87.9452	1290	1617
X. euroxanthea CPBF 761	X. cassavae CFBP 4642 T	87.9182	1288	1617
X. euroxanthea CPBF 761	X. codiaei CFBP 4690	87.8729	1273	1617
X. euroxanthea CPBF 761	X. floridensis WHRI 8848 T	87.7937	1314	1617
X. euroxanthea CPBF 761	X. campestris pv. parthenii NCPPB 3888 Slc4 PT	87.7812	1300	1617
X. euroxanthea CPBF 761	X. dyei pv. eucalypti NCPPB 2337 Slc2 PT	87.6802	1315	1617
X. euroxanthea CPBF 761	X. dyei CFBP 7245 T	87.6246	1314	1617
X. euroxanthea CPBF 761	X. dyei PLY 2	87.5567	1335	1617
X. euroxanthea CPBF 761	X. citri pv. citri LMG 9322 T PT	87.5107	1257	1617
X. euroxanthea CPBF 761	X. perforans DSM 18975 T	87.4925	1320	1617
X. euroxanthea CPBF 761	X. cissicola LMG 21719 T	87.4757	1235	1617
X. euroxanthea CPBF 761	X. vesicatoria ATCC 35937 T	87.4615	1333	1617
X. euroxanthea CPBF 761	X. dyei PLY 1	87.4411	1337	1617
X. euroxanthea CPBF 761	X. phaseoli ATCC 49119 T	87.396	1296	1617
X. euroxanthea CPBF 761	X. prunicola CFBP 8353 T	87.3768	1312	1617
X. euroxanthea CPBF 761	X. bromi CFBP1976 T	87.3077	1224	1617
X. euroxanthea CPBF 761	X. euvesicatoria pv. euvesicatoria LMG 27970 T PT	87.2434	955	1617
X. euroxanthea CPBF 761	X. cucurbitae CFBP2542 T	87.0968	1145	1617
X. euroxanthea CPBF 761	X. campestris pv. campestris ATCC 33913 T PT	87.0782	1329	1617
X. euroxanthea CPBF 761	X. sp. NCPPB 1067 Slc3	87.0679	1241	1617
X. euroxanthea CPBF 761	X. melonis NCPPB 3434	87.0185	1257	1617
X. euroxanthea CPBF 761	X. vasicola NCPPB 2417 T	86.9768	1249	1617
X. euroxanthea CPBF 761	X. fragariae PD 885 T	86.8888	961	1617
X. euroxanthea CPBF 761	X. oryzae ICMP3125 T	86.6406	1136	1617
X. euroxanthea CPBF 761	X. maliensis LMG 27592 T	84.2077	1142	1617
X. euroxanthea CPBF 761	Xanthomonas campestris pv. phormiicola CFBP 8444 PT	83.4421	1053	1617
X. euroxanthea CPBF 761	Xanthomonas sp. CFBP 8443	83.3041	1036	1617
X. euroxanthea CPBF 761	X. campestris pv. phormiicola NCPPB 2983 Slc6 PT	83.3003	1036	1617
X. euroxanthea CPBF 761	X. surreyensis Sa3BUA13 T	83.253	1062	1617
X. euroxanthea CPBF 761	X. bonasiae FX4 T	83.1783	1072	1617
X. euroxanthea CPBF 761	X. hyacinthi CFBP 1156 T	83.0914	990	1617
X. euroxanthea CPBF 761	X. translucens ATCC 19319 T	83.017	841	1617
X. euroxanthea CPBF 761	X. indica PPL560 T	82.9099	1038	1617
X. euroxanthea CPBF 761	X. sontii PPL1 T	82.8526	905	1617
X. euroxanthea CPBF 761	X. campestris pv. cannae NCPPB 4345 PT	82.8386	984	1617
X. euroxanthea CPBF 761	X. sacchari CFBP4641 T	82.8352	1011	1617
X. euroxanthea CPBF 761	Xanthomonas sp. NCPPB 1128	82.8283	1011	1617
X. euroxanthea CPBF 761	X. theicola CFBP 4691 T	82.6477	890	1617
X. euroxanthea CPBF 761	X. massiliensis SN8 T	81.6095	720	1617
X. euroxanthea CPBF 761	X. retroflexus Sp953	81.2579	801	1617
X. euroxanthea CPBF 761	X. albilineans CFBP2523 T	80.2157	666	1617
X. euroxanthea CPBF 766	X. euroxanthea CPBF 766	100	1601	1602
X. euroxanthea CPBF 766	X. euroxanthea CPBF 761	98.2918	1507	1602
X. euroxanthea CPBF 766	X. euroxanthea CPBF 424 T	98.1726	1540	1602
X. euroxanthea CPBF 766	X. euroxanthea 1	97.9789	1497	1602
X. euroxanthea CPBF 766	X. campestris pv. asclepiadis NCPPB 4013 PT	94.8471	1426	1602
X. euroxanthea CPBF 766	X. arboricola CFBP 2528 T	93.4901	1426	1602
X. euroxanthea CPBF 766	X. hydrangea LMG 31884 T	90.5568	1418	1602
X. euroxanthea CPBF 766	Xanthomonas hortorum pv. pelargonii CFBP 2533 PT	89.92	1388	1602
X. euroxanthea CPBF 766	X. hortorum pv. hederae NCPPB 939 T PT	89.9137	1296	1602
X. euroxanthea CPBF 766	X. hortorum pv. cynarae CFBP 4188 PT	89.8984	1372	1602
X. euroxanthea CPBF 766	X. gardneri ATCC 19865 T	89.8278	1292	1602
X. euroxanthea CPBF 766	X. campestris pv. nigromaculans NCPPB 1935 PT	89.8214	1299	1602
X. euroxanthea CPBF 766	X. populi CFBP1817 T	88.6822	1094	1602
X. euroxanthea CPBF 766	X. pisi DSM 18956 T	88.3954	1010	1602
X. euroxanthea CPBF 766	X. nasturtii WHRI 8853 T	88.3455	1317	1602
X. euroxanthea CPBF 766	Xanthomonas cannabis Xcz13	88.3061	1280	1602
X. euroxanthea CPBF 766	X. cannabis NCPPB 2877 T PT	88.2655	1251	1602
X. euroxanthea CPBF 766	X. campestris pv. esculenti NCPPB 2190 Slc1 PT	88.2359	1353	1602
X. euroxanthea CPBF 766	Xanthomonas cannabis CFBP 8595	88.2168	1349	1602
X. euroxanthea CPBF 766	Xanthomonas cannabis F16	88.1947	1355	1602
X. euroxanthea CPBF 766	Xanthomonas cannabis 8590	88.187	1374	1602
X. euroxanthea CPBF 766	Xanthomonas cannabis CFBP 8591	88.1823	1338	1602
X. euroxanthea CPBF 766	Xanthomonas cannabis F17	88.1532	1372	1602
X. euroxanthea CPBF 766	Xanthomonas cannabis pv. phaseoli PT	88.1357	1319	1602
X. euroxanthea CPBF 766	X. campestris pv. zinniae NCPPB 2439 Slc1 PT	88.0749	1373	1602
X. euroxanthea CPBF 766	X. cassavae CFBP 4642 T	88.0291	1308	1602
X. euroxanthea CPBF 766	Xanthomonas campestris pv. badrii NEB122 PT	87.8922	1306	1602
X. euroxanthea CPBF 766	X. campestris pv. parthenii NCPPB 3888 Slc4 PT	87.884	1303	1602
X. euroxanthea CPBF 766	X. codiaei CFBP 4690	87.8562	1313	1602
X. euroxanthea CPBF 766	X. floridensis WHRI 8848 T	87.7664	1334	1602
X. euroxanthea CPBF 766	X. dyei pv. eucalypti NCPPB 2337 Slc2 PT	87.7408	1331	1602
X. euroxanthea CPBF 766	X. dyei CFBP 7245 T	87.7105	1340	1602
X. euroxanthea CPBF 766	X. dyei PLY 2	87.6391	1336	1602
X. euroxanthea CPBF 766	X. perforans DSM 18975 T	87.502	1336	1602
X. euroxanthea CPBF 766	X. dyei PLY 1	87.4944	1349	1602
X. euroxanthea CPBF 766	X. phaseoli ATCC 49119 T	87.4883	1303	1602
X. euroxanthea CPBF 766	X. cissicola LMG 21719 T	87.4556	1245	1602
X. euroxanthea CPBF 766	X. vesicatoria ATCC 35937 T	87.4265	1339	1602
X. euroxanthea CPBF 766	X. citri pv. citri LMG 9322 T PT	87.4087	1264	1602
X. euroxanthea CPBF 766	X. prunicola CFBP 8353 T	87.3869	1324	1602
X. euroxanthea CPBF 766	X. bromi CFBP1976 T	87.3477	1234	1602
X. euroxanthea CPBF 766	X. cucurbitae CFBP2542 T	87.2192	1144	1602
X. euroxanthea CPBF 766	X. euvesicatoria pv. euvesicatoria LMG 27970 T PT	87.1912	963	1602
X. euroxanthea CPBF 766	X. campestris pv. campestris ATCC 33913 T PT	87.131	1346	1602
X. euroxanthea CPBF 766	X. melonis NCPPB 3434	87.0445	1269	1602
X. euroxanthea CPBF 766	X. fragariae PD 885 T	87.0094	976	1602
X. euroxanthea CPBF 766	X. vasicola NCPPB 2417 T	86.9869	1257	1602
X. euroxanthea CPBF 766	X. sp. NCPPB 1067 Slc3	86.9555	1263	1602
X. euroxanthea CPBF 766	X. oryzae ICMP3125 T	86.6214	1135	1602
X. euroxanthea CPBF 766	X. maliensis LMG 27592 T	84.1622	1150	1602
X. euroxanthea CPBF 766	Xanthomonas campestris pv. phormiicola CFBP 8444 PT	83.3423	1057	1602
X. euroxanthea CPBF 766	X. hyacinthi CFBP 1156 T	83.3285	967	1602
X. euroxanthea CPBF 766	X. campestris pv. phormiicola NCPPB 2983 Slc6 PT	83.3088	1033	1602
X. euroxanthea CPBF 766	Xanthomonas sp. CFBP 8443	83.3087	1034	1602
X. euroxanthea CPBF 766	X. bonasiae FX4 T	83.3062	1071	1602
X. euroxanthea CPBF 766	X. surreyensis Sa3BUA13 T	83.3018	1052	1602
X. euroxanthea CPBF 766	X. translucens ATCC 19319 T	83.2285	839	1602
X. euroxanthea CPBF 766	X. sacchari CFBP4641 T	83.1026	1013	1602
X. euroxanthea CPBF 766	X. campestris pv. cannae NCPPB 4345 PT	83.0557	979	1602
X. euroxanthea CPBF 766	Xanthomonas sp. NCPPB 1128	83.0306	994	1602
X. euroxanthea CPBF 766	X. indica PPL560 T	82.9834	1025	1602
X. euroxanthea CPBF 766	X. sontii PPL1 T	82.8724	918	1602
X. euroxanthea CPBF 766	X. theicola CFBP 4691 T	82.6366	891	1602
X. euroxanthea CPBF 766	X. massiliensis SN8 T	81.6227	719	1602
X. euroxanthea CPBF 766	X. retroflexus Sp953	81.2888	794	1602
X. euroxanthea CPBF 766	X. albilineans CFBP2523 T	80.2177	665	1602
X. euvesicatoria pv. euvesicatoria LMG 27970 T PT	X. euvesicatoria pv. euvesicatoria LMG 27970 T PT	100	1172	1191
X. euvesicatoria pv. euvesicatoria LMG 27970 T PT	X. perforans DSM 18975 T	98.416	1114	1191
X. euvesicatoria pv. euvesicatoria LMG 27970 T PT	X. cissicola LMG 21719 T	94.3382	1050	1191
X. euvesicatoria pv. euvesicatoria LMG 27970 T PT	X. citri pv. citri LMG 9322 T PT	94.1775	1055	1191
X. euvesicatoria pv. euvesicatoria LMG 27970 T PT	X. phaseoli ATCC 49119 T	93.9455	1089	1191
X. euvesicatoria pv. euvesicatoria LMG 27970 T PT	X. vasicola NCPPB 2417 T	90.1773	1016	1191
X. euvesicatoria pv. euvesicatoria LMG 27970 T PT	X. prunicola CFBP 8353 T	89.9817	1049	1191
X. euvesicatoria pv. euvesicatoria LMG 27970 T PT	X. oryzae ICMP3125 T	89.704	920	1191
X. euvesicatoria pv. euvesicatoria LMG 27970 T PT	X. bromi CFBP1976 T	89.4928	972	1191
X. euvesicatoria pv. euvesicatoria LMG 27970 T PT	X. nasturtii WHRI 8853 T	89.0722	976	1191
X. euvesicatoria pv. euvesicatoria LMG 27970 T PT	X. campestris pv. nigromaculans NCPPB 1935 PT	87.8597	946	1191
X. euvesicatoria pv. euvesicatoria LMG 27970 T PT	Xanthomonas cannabis CFBP 8591	87.6	991	1191
X. euvesicatoria pv. euvesicatoria LMG 27970 T PT	Xanthomonas cannabis CFBP 8595	87.5813	991	1191
X. euvesicatoria pv. euvesicatoria LMG 27970 T PT	Xanthomonas cannabis 8590	87.5464	982	1191
X. euvesicatoria pv. euvesicatoria LMG 27970 T PT	Xanthomonas cannabis F16	87.5289	988	1191
X. euvesicatoria pv. euvesicatoria LMG 27970 T PT	Xanthomonas cannabis F17	87.5095	990	1191
X. euvesicatoria pv. euvesicatoria LMG 27970 T PT	X. campestris pv. esculenti NCPPB 2190 Slc1 PT	87.4799	986	1191
X. euvesicatoria pv. euvesicatoria LMG 27970 T PT	X. campestris pv. zinniae NCPPB 2439 Slc1 PT	87.4779	1004	1191
X. euvesicatoria pv. euvesicatoria LMG 27970 T PT	Xanthomonas cannabis Xcz13	87.4722	962	1191
X. euvesicatoria pv. euvesicatoria LMG 27970 T PT	Xanthomonas cannabis pv. phaseoli PT	87.4222	971	1191
X. euvesicatoria pv. euvesicatoria LMG 27970 T PT	X. arboricola CFBP 2528 T	87.3892	1001	1191
X. euvesicatoria pv. euvesicatoria LMG 27970 T PT	X. cannabis NCPPB 2877 T PT	87.3759	945	1191
X. euvesicatoria pv. euvesicatoria LMG 27970 T PT	X. euroxanthea CPBF 761	87.3257	963	1191
X. euvesicatoria pv. euvesicatoria LMG 27970 T PT	X. campestris pv. parthenii NCPPB 3888 Slc4 PT	87.2879	989	1191
X. euvesicatoria pv. euvesicatoria LMG 27970 T PT	X. euroxanthea 1	87.2452	975	1191
X. euvesicatoria pv. euvesicatoria LMG 27970 T PT	Xanthomonas campestris pv. badrii NEB122 PT	87.2353	1001	1191
X. euvesicatoria pv. euvesicatoria LMG 27970 T PT	X. euroxanthea CPBF 424 T	87.1968	985	1191
X. euvesicatoria pv. euvesicatoria LMG 27970 T PT	X. euroxanthea CPBF 766	87.1609	987	1191
X. euvesicatoria pv. euvesicatoria LMG 27970 T PT	X. cassavae CFBP 4642 T	87.1328	990	1191
X. euvesicatoria pv. euvesicatoria LMG 27970 T PT	X. campestris pv. asclepiadis NCPPB 4013 PT	87.114	989	1191
X. euvesicatoria pv. euvesicatoria LMG 27970 T PT	X. floridensis WHRI 8848 T	87.0322	999	1191
X. euvesicatoria pv. euvesicatoria LMG 27970 T PT	X. hortorum pv. hederae NCPPB 939 T PT	87.0294	962	1191
X. euvesicatoria pv. euvesicatoria LMG 27970 T PT	X. hortorum pv. cynarae CFBP 4188 PT	86.983	980	1191
X. euvesicatoria pv. euvesicatoria LMG 27970 T PT	X. hydrangea LMG 31884 T	86.9692	997	1191
X. euvesicatoria pv. euvesicatoria LMG 27970 T PT	Xanthomonas hortorum pv. pelargonii CFBP 2533 PT	86.9446	973	1191
X. euvesicatoria pv. euvesicatoria LMG 27970 T PT	X. codiaei CFBP 4690	86.9347	982	1191
X. euvesicatoria pv. euvesicatoria LMG 27970 T PT	X. pisi DSM 18956 T	86.8806	772	1191
X. euvesicatoria pv. euvesicatoria LMG 27970 T PT	X. gardneri ATCC 19865 T	86.8663	946	1191
X. euvesicatoria pv. euvesicatoria LMG 27970 T PT	X. dyei CFBP 7245 T	86.7171	1000	1191
X. euvesicatoria pv. euvesicatoria LMG 27970 T PT	X. dyei pv. eucalypti NCPPB 2337 Slc2 PT	86.6797	989	1191
X. euvesicatoria pv. euvesicatoria LMG 27970 T PT	X. dyei PLY 2	86.6293	999	1191
X. euvesicatoria pv. euvesicatoria LMG 27970 T PT	X. dyei PLY 1	86.5416	994	1191
X. euvesicatoria pv. euvesicatoria LMG 27970 T PT	X. vesicatoria ATCC 35937 T	86.525	1013	1191
X. euvesicatoria pv. euvesicatoria LMG 27970 T PT	X. sp. NCPPB 1067 Slc3	86.1805	948	1191
X. euvesicatoria pv. euvesicatoria LMG 27970 T PT	X. melonis NCPPB 3434	86.1774	951	1191
X. euvesicatoria pv. euvesicatoria LMG 27970 T PT	X. cucurbitae CFBP2542 T	86.1596	895	1191
X. euvesicatoria pv. euvesicatoria LMG 27970 T PT	X. campestris pv. campestris ATCC 33913 T PT	85.9229	971	1191
X. euvesicatoria pv. euvesicatoria LMG 27970 T PT	X. populi CFBP1817 T	85.7792	829	1191
X. euvesicatoria pv. euvesicatoria LMG 27970 T PT	X. fragariae PD 885 T	85.5531	747	1191
X. euvesicatoria pv. euvesicatoria LMG 27970 T PT	X. maliensis LMG 27592 T	83.9428	878	1191
X. euvesicatoria pv. euvesicatoria LMG 27970 T PT	X. surreyensis Sa3BUA13 T	82.2449	760	1191
X. euvesicatoria pv. euvesicatoria LMG 27970 T PT	X. bonasiae FX4 T	82.1257	785	1191
X. euvesicatoria pv. euvesicatoria LMG 27970 T PT	Xanthomonas campestris pv. phormiicola CFBP 8444 PT	82.0952	756	1191
X. euvesicatoria pv. euvesicatoria LMG 27970 T PT	Xanthomonas sp. CFBP 8443	82.0683	761	1191
X. euvesicatoria pv. euvesicatoria LMG 27970 T PT	X. indica PPL560 T	82.0179	740	1191
X. euvesicatoria pv. euvesicatoria LMG 27970 T PT	X. sacchari CFBP4641 T	81.9639	748	1191
X. euvesicatoria pv. euvesicatoria LMG 27970 T PT	X. sontii PPL1 T	81.9525	659	1191
X. euvesicatoria pv. euvesicatoria LMG 27970 T PT	X. hyacinthi CFBP 1156 T	81.9461	703	1191
X. euvesicatoria pv. euvesicatoria LMG 27970 T PT	X. campestris pv. phormiicola NCPPB 2983 Slc6 PT	81.9435	766	1191
X. euvesicatoria pv. euvesicatoria LMG 27970 T PT	X. campestris pv. cannae NCPPB 4345 PT	81.9207	722	1191
X. euvesicatoria pv. euvesicatoria LMG 27970 T PT	X. translucens ATCC 19319 T	81.8867	634	1191
X. euvesicatoria pv. euvesicatoria LMG 27970 T PT	Xanthomonas sp. NCPPB 1128	81.8174	723	1191
X. euvesicatoria pv. euvesicatoria LMG 27970 T PT	X. theicola CFBP 4691 T	81.3418	659	1191
X. euvesicatoria pv. euvesicatoria LMG 27970 T PT	X. retroflexus Sp953	80.6609	547	1191
X. euvesicatoria pv. euvesicatoria LMG 27970 T PT	X. massiliensis SN8 T	80.6008	500	1191
X. euvesicatoria pv. euvesicatoria LMG 27970 T PT	X. albilineans CFBP2523 T	79.74	476	1191
X. floridensis WHRI 8848 T	X. floridensis WHRI 8848 T	100	1721	1723
X. floridensis WHRI 8848 T	Xanthomonas campestris pv. badrii NEB122 PT	93.6731	1394	1723
X. floridensis WHRI 8848 T	X. campestris pv. parthenii NCPPB 3888 Slc4 PT	93.665	1372	1723
X. floridensis WHRI 8848 T	X. cassavae CFBP 4642 T	93.3147	1399	1723
X. floridensis WHRI 8848 T	X. codiaei CFBP 4690	92.0125	1449	1723
X. floridensis WHRI 8848 T	X. cucurbitae CFBP2542 T	89.7728	1214	1723
X. floridensis WHRI 8848 T	X. pisi DSM 18956 T	89.5946	1136	1723
X. floridensis WHRI 8848 T	X. dyei CFBP 7245 T	88.5812	1428	1723
X. floridensis WHRI 8848 T	X. dyei pv. eucalypti NCPPB 2337 Slc2 PT	88.51	1433	1723
X. floridensis WHRI 8848 T	X. vesicatoria ATCC 35937 T	88.4249	1428	1723
X. floridensis WHRI 8848 T	X. dyei PLY 2	88.3725	1482	1723
X. floridensis WHRI 8848 T	X. dyei PLY 1	88.3674	1466	1723
X. floridensis WHRI 8848 T	Xanthomonas cannabis F16	88.2892	1376	1723
X. floridensis WHRI 8848 T	Xanthomonas cannabis F17	88.266	1372	1723
X. floridensis WHRI 8848 T	Xanthomonas cannabis Xcz13	88.224	1315	1723
X. floridensis WHRI 8848 T	X. cannabis NCPPB 2877 T PT	88.2114	1266	1723
X. floridensis WHRI 8848 T	Xanthomonas cannabis CFBP 8591	88.1982	1376	1723
X. floridensis WHRI 8848 T	Xanthomonas cannabis 8590	88.1689	1382	1723
X. floridensis WHRI 8848 T	Xanthomonas cannabis pv. phaseoli PT	88.159	1363	1723
X. floridensis WHRI 8848 T	Xanthomonas cannabis CFBP 8595	88.1244	1377	1723
X. floridensis WHRI 8848 T	X. melonis NCPPB 3434	88.1242	1355	1723
X. floridensis WHRI 8848 T	X. sp. NCPPB 1067 Slc3	88.1018	1369	1723
X. floridensis WHRI 8848 T	X. campestris pv. esculenti NCPPB 2190 Slc1 PT	88.0957	1389	1723
X. floridensis WHRI 8848 T	X. campestris pv. zinniae NCPPB 2439 Slc1 PT	88.0878	1382	1723
X. floridensis WHRI 8848 T	X. euroxanthea CPBF 424 T	87.7378	1341	1723
X. floridensis WHRI 8848 T	X. euroxanthea 1	87.6398	1350	1723
X. floridensis WHRI 8848 T	X. euroxanthea CPBF 761	87.6308	1337	1723
X. floridensis WHRI 8848 T	X. euroxanthea CPBF 766	87.6272	1354	1723
X. floridensis WHRI 8848 T	X. arboricola CFBP 2528 T	87.6023	1344	1723
X. floridensis WHRI 8848 T	X. nasturtii WHRI 8853 T	87.54	1307	1723
X. floridensis WHRI 8848 T	X. campestris pv. asclepiadis NCPPB 4013 PT	87.4309	1328	1723
X. floridensis WHRI 8848 T	X. phaseoli ATCC 49119 T	87.0648	1347	1723
X. floridensis WHRI 8848 T	X. bromi CFBP1976 T	87.0509	1267	1723
X. floridensis WHRI 8848 T	X. hydrangea LMG 31884 T	87.0468	1358	1723
X. floridensis WHRI 8848 T	X. perforans DSM 18975 T	87.0406	1342	1723
X. floridensis WHRI 8848 T	X. prunicola CFBP 8353 T	87.0246	1369	1723
X. floridensis WHRI 8848 T	Xanthomonas hortorum pv. pelargonii CFBP 2533 PT	86.9834	1328	1723
X. floridensis WHRI 8848 T	X. hortorum pv. cynarae CFBP 4188 PT	86.9792	1315	1723
X. floridensis WHRI 8848 T	X. hortorum pv. hederae NCPPB 939 T PT	86.9784	1253	1723
X. floridensis WHRI 8848 T	X. gardneri ATCC 19865 T	86.9613	1250	1723
X. floridensis WHRI 8848 T	X. campestris pv. nigromaculans NCPPB 1935 PT	86.8379	1269	1723
X. floridensis WHRI 8848 T	X. cissicola LMG 21719 T	86.8365	1297	1723
X. floridensis WHRI 8848 T	X. euvesicatoria pv. euvesicatoria LMG 27970 T PT	86.8315	1001	1723
X. floridensis WHRI 8848 T	X. citri pv. citri LMG 9322 T PT	86.8251	1307	1723
X. floridensis WHRI 8848 T	X. campestris pv. campestris ATCC 33913 T PT	86.3887	1323	1723
X. floridensis WHRI 8848 T	X. vasicola NCPPB 2417 T	86.2138	1278	1723
X. floridensis WHRI 8848 T	X. populi CFBP1817 T	86.0571	1078	1723
X. floridensis WHRI 8848 T	X. oryzae ICMP3125 T	85.9306	1162	1723
X. floridensis WHRI 8848 T	X. fragariae PD 885 T	85.2325	952	1723
X. floridensis WHRI 8848 T	X. maliensis LMG 27592 T	83.7799	1182	1723
X. floridensis WHRI 8848 T	X. surreyensis Sa3BUA13 T	82.6742	1051	1723
X. floridensis WHRI 8848 T	Xanthomonas sp. CFBP 8443	82.5826	1047	1723
X. floridensis WHRI 8848 T	X. bonasiae FX4 T	82.5688	1078	1723
X. floridensis WHRI 8848 T	X. hyacinthi CFBP 1156 T	82.559	974	1723
X. floridensis WHRI 8848 T	X. campestris pv. phormiicola NCPPB 2983 Slc6 PT	82.5227	1021	1723
X. floridensis WHRI 8848 T	X. translucens ATCC 19319 T	82.515	826	1723
X. floridensis WHRI 8848 T	Xanthomonas campestris pv. phormiicola CFBP 8444 PT	82.5122	1044	1723
X. floridensis WHRI 8848 T	X. sontii PPL1 T	82.4094	906	1723
X. floridensis WHRI 8848 T	X. indica PPL560 T	82.3506	1009	1723
X. floridensis WHRI 8848 T	X. campestris pv. cannae NCPPB 4345 PT	82.3347	960	1723
X. floridensis WHRI 8848 T	X. sacchari CFBP4641 T	82.2886	1013	1723
X. floridensis WHRI 8848 T	Xanthomonas sp. NCPPB 1128	82.2305	996	1723
X. floridensis WHRI 8848 T	X. theicola CFBP 4691 T	81.9939	884	1723
X. floridensis WHRI 8848 T	X. massiliensis SN8 T	81.1828	679	1723
X. floridensis WHRI 8848 T	X. retroflexus Sp953	80.9546	790	1723
X. floridensis WHRI 8848 T	X. albilineans CFBP2523 T	80.0984	629	1723
X. fragariae PD 885 T	X. fragariae PD 885 T	100	1167	1176
X. fragariae PD 885 T	X. hortorum pv. hederae NCPPB 939 T PT	87.3746	989	1176
X. fragariae PD 885 T	X. hydrangea LMG 31884 T	87.3158	1003	1176
X. fragariae PD 885 T	Xanthomonas hortorum pv. pelargonii CFBP 2533 PT	87.2274	990	1176
X. fragariae PD 885 T	X. arboricola CFBP 2528 T	87.1967	983	1176
X. fragariae PD 885 T	X. hortorum pv. cynarae CFBP 4188 PT	87.1377	990	1176
X. fragariae PD 885 T	X. campestris pv. nigromaculans NCPPB 1935 PT	87.1084	968	1176
X. fragariae PD 885 T	X. gardneri ATCC 19865 T	87.0682	948	1176
X. fragariae PD 885 T	X. campestris pv. asclepiadis NCPPB 4013 PT	87.0304	979	1176
X. fragariae PD 885 T	X. euroxanthea CPBF 761	87.0141	956	1176
X. fragariae PD 885 T	X. euroxanthea CPBF 766	86.9613	991	1176
X. fragariae PD 885 T	X. euroxanthea CPBF 424 T	86.9558	987	1176
X. fragariae PD 885 T	X. euroxanthea 1	86.9535	962	1176
X. fragariae PD 885 T	X. populi CFBP1817 T	86.6649	919	1176
X. fragariae PD 885 T	X. nasturtii WHRI 8853 T	86.5863	985	1176
X. fragariae PD 885 T	X. cissicola LMG 21719 T	85.9792	945	1176
X. fragariae PD 885 T	Xanthomonas cannabis pv. phaseoli PT	85.9745	931	1176
X. fragariae PD 885 T	Xanthomonas cannabis CFBP 8595	85.9223	955	1176
X. fragariae PD 885 T	X. perforans DSM 18975 T	85.9106	961	1176
X. fragariae PD 885 T	X. dyei pv. eucalypti NCPPB 2337 Slc2 PT	85.908	964	1176
X. fragariae PD 885 T	X. dyei PLY 1	85.8917	954	1176
X. fragariae PD 885 T	Xanthomonas cannabis CFBP 8591	85.8896	946	1176
X. fragariae PD 885 T	Xanthomonas cannabis F17	85.885	950	1176
X. fragariae PD 885 T	Xanthomonas cannabis 8590	85.8813	948	1176
X. fragariae PD 885 T	Xanthomonas cannabis F16	85.8811	949	1176
X. fragariae PD 885 T	X. dyei CFBP 7245 T	85.8777	972	1176
X. fragariae PD 885 T	X. campestris pv. esculenti NCPPB 2190 Slc1 PT	85.8717	940	1176
X. fragariae PD 885 T	X. campestris pv. zinniae NCPPB 2439 Slc1 PT	85.8702	955	1176
X. fragariae PD 885 T	X. prunicola CFBP 8353 T	85.8469	970	1176
X. fragariae PD 885 T	Xanthomonas cannabis Xcz13	85.8281	909	1176
X. fragariae PD 885 T	X. citri pv. citri LMG 9322 T PT	85.7923	946	1176
X. fragariae PD 885 T	X. dyei PLY 2	85.7915	960	1176
X. fragariae PD 885 T	X. bromi CFBP1976 T	85.7716	968	1176
X. fragariae PD 885 T	X. cannabis NCPPB 2877 T PT	85.7474	897	1176
X. fragariae PD 885 T	X. vasicola NCPPB 2417 T	85.7184	966	1176
X. fragariae PD 885 T	X. phaseoli ATCC 49119 T	85.7117	975	1176
X. fragariae PD 885 T	X. pisi DSM 18956 T	85.6119	757	1176
X. fragariae PD 885 T	X. oryzae ICMP3125 T	85.5658	937	1176
X. fragariae PD 885 T	X. euvesicatoria pv. euvesicatoria LMG 27970 T PT	85.5604	742	1176
X. fragariae PD 885 T	X. campestris pv. parthenii NCPPB 3888 Slc4 PT	85.4996	950	1176
X. fragariae PD 885 T	Xanthomonas campestris pv. badrii NEB122 PT	85.3966	959	1176
X. fragariae PD 885 T	X. floridensis WHRI 8848 T	85.3871	936	1176
X. fragariae PD 885 T	X. vesicatoria ATCC 35937 T	85.3816	960	1176
X. fragariae PD 885 T	X. cassavae CFBP 4642 T	85.3793	960	1176
X. fragariae PD 885 T	X. codiaei CFBP 4690	85.2846	946	1176
X. fragariae PD 885 T	X. campestris pv. campestris ATCC 33913 T PT	84.9248	972	1176
X. fragariae PD 885 T	X. cucurbitae CFBP2542 T	84.7561	880	1176
X. fragariae PD 885 T	X. melonis NCPPB 3434	84.5813	913	1176
X. fragariae PD 885 T	X. sp. NCPPB 1067 Slc3	84.5355	909	1176
X. fragariae PD 885 T	X. maliensis LMG 27592 T	82.3699	832	1176
X. fragariae PD 885 T	X. bonasiae FX4 T	81.3367	721	1176
X. fragariae PD 885 T	Xanthomonas sp. CFBP 8443	81.2085	744	1176
X. fragariae PD 885 T	Xanthomonas campestris pv. phormiicola CFBP 8444 PT	81.1694	755	1176
X. fragariae PD 885 T	X. campestris pv. phormiicola NCPPB 2983 Slc6 PT	81.1609	737	1176
X. fragariae PD 885 T	X. surreyensis Sa3BUA13 T	81.1523	758	1176
X. fragariae PD 885 T	X. translucens ATCC 19319 T	81.096	646	1176
X. fragariae PD 885 T	X. hyacinthi CFBP 1156 T	81.0814	725	1176
X. fragariae PD 885 T	X. campestris pv. cannae NCPPB 4345 PT	81.0552	698	1176
X. fragariae PD 885 T	X. indica PPL560 T	81.0486	724	1176
X. fragariae PD 885 T	X. sontii PPL1 T	80.9737	642	1176
X. fragariae PD 885 T	X. sacchari CFBP4641 T	80.9728	720	1176
X. fragariae PD 885 T	Xanthomonas sp. NCPPB 1128	80.8961	708	1176
X. fragariae PD 885 T	X. theicola CFBP 4691 T	80.7124	687	1176
X. fragariae PD 885 T	X. retroflexus Sp953	79.9692	553	1176
X. fragariae PD 885 T	X. massiliensis SN8 T	79.766	504	1176
X. fragariae PD 885 T	X. albilineans CFBP2523 T	79.1557	523	1176
X. gardneri ATCC 19865 T	X. gardneri ATCC 19865 T	100	1572	1599
X. gardneri ATCC 19865 T	X. hortorum pv. cynarae CFBP 4188 PT	99.1362	1448	1599
X. gardneri ATCC 19865 T	X. campestris pv. nigromaculans NCPPB 1935 PT	99.1289	1387	1599
X. gardneri ATCC 19865 T	X. hortorum pv. hederae NCPPB 939 T PT	95.8405	1319	1599
X. gardneri ATCC 19865 T	Xanthomonas hortorum pv. pelargonii CFBP 2533 PT	95.7772	1388	1599
X. gardneri ATCC 19865 T	X. hydrangea LMG 31884 T	94.7385	1396	1599
X. gardneri ATCC 19865 T	X. populi CFBP1817 T	90.6537	1067	1599
X. gardneri ATCC 19865 T	X. arboricola CFBP 2528 T	90.1449	1305	1599
X. gardneri ATCC 19865 T	X. campestris pv. asclepiadis NCPPB 4013 PT	90.0791	1302	1599
X. gardneri ATCC 19865 T	X. euroxanthea 1	89.8759	1279	1599
X. gardneri ATCC 19865 T	X. euroxanthea CPBF 766	89.8402	1307	1599
X. gardneri ATCC 19865 T	X. euroxanthea CPBF 424 T	89.7976	1316	1599
X. gardneri ATCC 19865 T	X. euroxanthea CPBF 761	89.7502	1293	1599
X. gardneri ATCC 19865 T	X. nasturtii WHRI 8853 T	88.174	1246	1599
X. gardneri ATCC 19865 T	X. pisi DSM 18956 T	87.6291	969	1599
X. gardneri ATCC 19865 T	X. dyei pv. eucalypti NCPPB 2337 Slc2 PT	87.5128	1276	1599
X. gardneri ATCC 19865 T	X. dyei CFBP 7245 T	87.4688	1264	1599
X. gardneri ATCC 19865 T	Xanthomonas cannabis CFBP 8595	87.3901	1249	1599
X. gardneri ATCC 19865 T	Xanthomonas cannabis F16	87.3851	1249	1599
X. gardneri ATCC 19865 T	X. dyei PLY 2	87.3831	1257	1599
X. gardneri ATCC 19865 T	Xanthomonas cannabis F17	87.3674	1260	1599
X. gardneri ATCC 19865 T	Xanthomonas cannabis 8590	87.3672	1265	1599
X. gardneri ATCC 19865 T	X. cannabis NCPPB 2877 T PT	87.3587	1154	1599
X. gardneri ATCC 19865 T	X. campestris pv. zinniae NCPPB 2439 Slc1 PT	87.3501	1246	1599
X. gardneri ATCC 19865 T	Xanthomonas cannabis pv. phaseoli PT	87.3473	1225	1599
X. gardneri ATCC 19865 T	Xanthomonas cannabis CFBP 8591	87.3436	1253	1599
X. gardneri ATCC 19865 T	X. dyei PLY 1	87.3379	1261	1599
X. gardneri ATCC 19865 T	X. campestris pv. esculenti NCPPB 2190 Slc1 PT	87.3006	1253	1599
X. gardneri ATCC 19865 T	Xanthomonas cannabis Xcz13	87.2978	1201	1599
X. gardneri ATCC 19865 T	X. fragariae PD 885 T	87.0859	955	1599
X. gardneri ATCC 19865 T	X. vesicatoria ATCC 35937 T	87.0792	1260	1599
X. gardneri ATCC 19865 T	X. floridensis WHRI 8848 T	87.0478	1250	1599
X. gardneri ATCC 19865 T	X. prunicola CFBP 8353 T	87.0128	1256	1599
X. gardneri ATCC 19865 T	Xanthomonas campestris pv. badrii NEB122 PT	86.994	1230	1599
X. gardneri ATCC 19865 T	X. perforans DSM 18975 T	86.9849	1241	1599
X. gardneri ATCC 19865 T	X. citri pv. citri LMG 9322 T PT	86.9745	1197	1599
X. gardneri ATCC 19865 T	X. bromi CFBP1976 T	86.9684	1170	1599
X. gardneri ATCC 19865 T	X. cissicola LMG 21719 T	86.948	1197	1599
X. gardneri ATCC 19865 T	X. campestris pv. parthenii NCPPB 3888 Slc4 PT	86.9371	1223	1599
X. gardneri ATCC 19865 T	X. cassavae CFBP 4642 T	86.9354	1234	1599
X. gardneri ATCC 19865 T	X. codiaei CFBP 4690	86.8666	1223	1599
X. gardneri ATCC 19865 T	X. euvesicatoria pv. euvesicatoria LMG 27970 T PT	86.8005	934	1599
X. gardneri ATCC 19865 T	X. phaseoli ATCC 49119 T	86.7889	1249	1599
X. gardneri ATCC 19865 T	X. campestris pv. campestris ATCC 33913 T PT	86.7686	1271	1599
X. gardneri ATCC 19865 T	X. vasicola NCPPB 2417 T	86.7572	1191	1599
X. gardneri ATCC 19865 T	X. oryzae ICMP3125 T	86.2565	1086	1599
X. gardneri ATCC 19865 T	X. cucurbitae CFBP2542 T	86.1254	1105	1599
X. gardneri ATCC 19865 T	X. melonis NCPPB 3434	86.0595	1184	1599
X. gardneri ATCC 19865 T	X. sp. NCPPB 1067 Slc3	85.989	1171	1599
X. gardneri ATCC 19865 T	X. maliensis LMG 27592 T	83.4548	1046	1599
X. gardneri ATCC 19865 T	Xanthomonas sp. CFBP 8443	82.427	951	1599
X. gardneri ATCC 19865 T	Xanthomonas campestris pv. phormiicola CFBP 8444 PT	82.1696	960	1599
X. gardneri ATCC 19865 T	X. campestris pv. phormiicola NCPPB 2983 Slc6 PT	82.169	936	1599
X. gardneri ATCC 19865 T	X. surreyensis Sa3BUA13 T	82.1657	972	1599
X. gardneri ATCC 19865 T	X. bonasiae FX4 T	82.1573	981	1599
X. gardneri ATCC 19865 T	X. hyacinthi CFBP 1156 T	82.1254	923	1599
X. gardneri ATCC 19865 T	X. sontii PPL1 T	82.0907	796	1599
X. gardneri ATCC 19865 T	X. campestris pv. cannae NCPPB 4345 PT	82.0678	883	1599
X. gardneri ATCC 19865 T	X. sacchari CFBP4641 T	82.0273	911	1599
X. gardneri ATCC 19865 T	X. translucens ATCC 19319 T	82.0131	790	1599
X. gardneri ATCC 19865 T	X. indica PPL560 T	81.9166	916	1599
X. gardneri ATCC 19865 T	Xanthomonas sp. NCPPB 1128	81.888	907	1599
X. gardneri ATCC 19865 T	X. theicola CFBP 4691 T	81.5864	835	1599
X. gardneri ATCC 19865 T	X. retroflexus Sp953	80.8648	688	1599
X. gardneri ATCC 19865 T	X. massiliensis SN8 T	80.6508	641	1599
X. gardneri ATCC 19865 T	X. albilineans CFBP2523 T	79.8246	592	1599
X. hortorum pv. cynarae CFBP 4188 PT	X. hortorum pv. cynarae CFBP 4188 PT	100	1654	1659
X. hortorum pv. cynarae CFBP 4188 PT	X. campestris pv. nigromaculans NCPPB 1935 PT	99.4155	1471	1659
X. hortorum pv. cynarae CFBP 4188 PT	X. gardneri ATCC 19865 T	99.031	1435	1659
X. hortorum pv. cynarae CFBP 4188 PT	X. hortorum pv. hederae NCPPB 939 T PT	96.0811	1384	1659
X. hortorum pv. cynarae CFBP 4188 PT	Xanthomonas hortorum pv. pelargonii CFBP 2533 PT	95.9188	1479	1659
X. hortorum pv. cynarae CFBP 4188 PT	X. hydrangea LMG 31884 T	94.8709	1480	1659
X. hortorum pv. cynarae CFBP 4188 PT	X. populi CFBP1817 T	90.8448	1137	1659
X. hortorum pv. cynarae CFBP 4188 PT	X. campestris pv. asclepiadis NCPPB 4013 PT	90.1129	1393	1659
X. hortorum pv. cynarae CFBP 4188 PT	X. arboricola CFBP 2528 T	90.0873	1404	1659
X. hortorum pv. cynarae CFBP 4188 PT	X. euroxanthea 1	89.9335	1353	1659
X. hortorum pv. cynarae CFBP 4188 PT	X. euroxanthea CPBF 424 T	89.9014	1382	1659
X. hortorum pv. cynarae CFBP 4188 PT	X. euroxanthea CPBF 766	89.849	1377	1659
X. hortorum pv. cynarae CFBP 4188 PT	X. euroxanthea CPBF 761	89.7545	1372	1659
X. hortorum pv. cynarae CFBP 4188 PT	X. nasturtii WHRI 8853 T	88.204	1305	1659
X. hortorum pv. cynarae CFBP 4188 PT	X. pisi DSM 18956 T	87.6679	1011	1659
X. hortorum pv. cynarae CFBP 4188 PT	X. dyei pv. eucalypti NCPPB 2337 Slc2 PT	87.5653	1335	1659
X. hortorum pv. cynarae CFBP 4188 PT	X. dyei CFBP 7245 T	87.4465	1341	1659
X. hortorum pv. cynarae CFBP 4188 PT	X. dyei PLY 2	87.4463	1333	1659
X. hortorum pv. cynarae CFBP 4188 PT	Xanthomonas cannabis F16	87.4138	1322	1659
[truncated: 2,358 more rows]
